# Supplementary material for: Concerning the structures of Lewis base adducts of titanium(IV) hexa­fluoro­iso­pro­pox­ide
Source: Acta Crystallogr C Struct Chem. 2024 Aug 13;80(Pt 9):562–6. doi: 10.1107/S2053229624006843 (PMC11370998; doi:10.1107/S2053229624006843)
Supplement: Supplementary file 1 [file c-80-00562-sup1.cif]

##############################################################################
#                                                                            #
# This CIF contains the data in a paper accepted for publication in          #
# Acta Crystallographica Section C. It conforms to the requirements of       #
# Notes for Authors for Acta Crystallographica Section C, and has been       #
# peer reviewed under the auspices of the IUCr Commission on Journals.       #
#                                                                            #
# Full details of the Crystallographic Information File format               #
# are given in the paper "The Crystallographic Information File (CIF):       #
# a New Standard Archive File for Crystallography" by S. R. Hall, F. H.      #
# Allen and I. D. Brown [Acta Cryst. (1991), A47, 655-685].                  #
#                                                                            #
# The current version of the core CIF dictionary is obtainable from          #
# ftp://ftp.iucr.org/pub/cif_core.dic.                                       #
#                                                                            #
# Software is freely available for graphical display of the structure(s)     #
# in this CIF. For information consult the CIF software page                 #
# http://www.iucr.org/resources/cif/software.                                #
#                                                                            #
# This file may be used for bona fide research purposes within the           #
# scientific community so long as proper attribution is given to the journal # 
# article from which it was obtained.                                        #
#                                                                            #
##############################################################################
data_I
_audit_creation_method     'SHELXL-2018/1'
_chemical_name_systematic
;\
Chloridotris(hexafluoroisopropoxido-\k<i>O</i>)bis(tetrahydrofuran-\
\k<i>O</i>)titanium(IV)
;
_chemical_name_common     ?
_chemical_formula_moiety     'C17 H19 Cl F18 O5 Ti'
_chemical_formula_sum     'C17 H19 Cl F18 O5 Ti'
_chemical_formula_iupac     '[Ti (C3 H F6 O1)3 Cl (C4 H8 O1)2]'
_chemical_formula_weight     728.67
_chemical_melting_point     ?
_space_group_crystal_system     monoclinic
_space_group_name_H-M_alt     'P 21/c'
_space_group_name_Hall     '-P 2ybc'
loop_
    _space_group_symop_operation_xyz
    'x, y, z'
    '-x, y+1/2, -z+1/2'
    '-x, -y, -z'
    'x, -y-1/2, z-1/2'
_cell_length_a     14.050(4)
_cell_length_b     10.701(3)
_cell_length_c     18.692(5)
_cell_angle_alpha     90
_cell_angle_beta     108.450(3)
_cell_angle_gamma     90
_cell_volume     2665.9(13)
_cell_formula_units_Z     4
_cell_measurement_reflns_used     9958
_cell_measurement_theta_min     2.22
_cell_measurement_theta_max     24.29
_cell_measurement_temperature     100(2)
_exptl_crystal_description     block
_exptl_crystal_colour     colourless
_exptl_crystal_size_max     0.262
_exptl_crystal_size_mid     0.182
_exptl_crystal_size_min     0.180
_exptl_crystal_density_diffrn     1.816
_exptl_crystal_density_meas     ?
_exptl_crystal_density_method     ?
_exptl_crystal_F_000     1448
_exptl_absorpt_coefficient_mu     0.575
_exptl_absorpt_correction_type     multi-scan
_exptl_absorpt_process_details
;
[TWINABS (Sheldrick, 2015<i>c</i>) and
SADABS (Krause <i>et al.</i> (2015)]
;
_exptl_absorpt_correction_T_min     0.864
_exptl_absorpt_correction_T_max     0.904
_diffrn_ambient_temperature     100(2)
_diffrn_source     ?
_diffrn_radiation_type     MoK\a
_diffrn_radiation_wavelength     0.71073
_diffrn_measurement_device_type     'Bruker APEX CCD'
_diffrn_measurement_method     '\f and \w scans'
_diffrn_detector_area_resol_mean     ?
_diffrn_reflns_number     67346
_diffrn_reflns_av_R_equivalents     0.0582
_diffrn_reflns_av_unetI/netI     0.0335
_diffrn_reflns_theta_min     2.223
_diffrn_reflns_theta_max     25.677
_diffrn_reflns_theta_full     25.242
_diffrn_measured_fraction_theta_max     0.983
_diffrn_measured_fraction_theta_full     0.996
_diffrn_reflns_limit_h_min     -16
_diffrn_reflns_limit_h_max     16
_diffrn_reflns_limit_k_min     0
_diffrn_reflns_limit_k_max     13
_diffrn_reflns_limit_l_min     0
_diffrn_reflns_limit_l_max     22
_refine_special_details
;
A colorless block-shaped crystal of dimensions 0.180 \\times 0.182 \\times
0.262 mm was selected for structural analysis. Intensity data for this
compound were collected using a diffractometer with a Bruker APEX CCD area
detector and graphite-monochromated Mo <i>K</i>\a radiation (\l = 0.71073 \%A).
The sample was cooled to 100(+-2) K. Cell parameters were determined from a
least-squares fit of 9958 peaks in the range 2.22 < q < 24.29\%. A total of
67346 data were measured in the range 2.223 < q < 25.677\% using w oscillation
frames. The data were corrected for absorption by the empirical method giving
minimum and maximum transmission factors of 0.864 and 0.904 (Krause <i>et
al.</i>, 2015).
The displacement ellipsoids were drawn at the 50% probability level. The data
were merged to form a set of 4968 independent data with R(int) = 0.0582 and a
coverage of 99.6%. The monoclinic space group <i>P</i>2<b>1</b>/<i>c</i> was
determined by systematic absences and statistical tests and verified by
subsequent refinement. The structure was solved by direct methods and refined
by full-matrix least-squares methods on <i>F</i>^2^.
A total of 379 parameters were refined against 4968 data to give
wR(<i>F</i>^2^) = 0.1229 and S = 0.984 for weights of w = 1/[s^2^
(<i>F</i>^2^) + (0.0900 P)^2^ + 0.4000 P], where P = [<i>F</i>~o~^2^ +
2<i>F</i>~c~^2^]/3. The final R(<i>F</i>) was 0.0420 for the 3934 observed,
[<i>F</i> > 4 s (<i>F</i>)], data. The largest shift/s.u. was 0.001 in the
final refinement cycle. The final difference map had maxima and minima of
0.564 and -0.707 e \%A^-3^, respectively. The X-ray crystallographic data has
been submitted to the Cambridge Structural Database.
;
_reflns_number_total     4968
_reflns_number_gt     3934
_reflns_threshold_expression     'I > 2\s(I)'
_refine_ls_structure_factor_coef     Fsqd
_refine_ls_matrix_type     full
_refine_ls_R_factor_all     0.0551
_refine_ls_R_factor_gt     0.0420
_refine_ls_wR_factor_gt     0.1162
_refine_ls_wR_factor_ref     0.1229
_refine_ls_goodness_of_fit_ref     0.984
_refine_ls_restrained_S_all     0.984
_refine_ls_number_reflns     4968
_refine_ls_number_parameters     379
_refine_ls_number_restraints     0
_refine_ls_hydrogen_treatment     constr
_refine_ls_weighting_scheme     calc
_refine_ls_weighting_details
              'w=1/[\s^2^(Fo^2^)+(0.0900P)^2^+0.4000P] where P=(Fo^2^+2Fc^2^)/3'
_atom_sites_solution_hydrogens     geom
_atom_sites_solution_primary     dual
_atom_sites_solution_secondary     difmap
_refine_ls_shift/su_max     0.001
_refine_ls_shift/su_mean     0.000
_refine_diff_density_max     0.564
_refine_diff_density_min     -0.707
_refine_ls_extinction_method     none
_refine_ls_extinction_coef     .
loop_
    _atom_type_symbol
    _atom_type_description
    _atom_type_scat_dispersion_real
    _atom_type_scat_dispersion_imag
    _atom_type_scat_source
    'C' 'C' 0.0033 0.0016
                         'International Tables Vol C Tables 4.2.6.8 and 6.1.1.4'
    'H' 'H' 0.0000 0.0000
                         'International Tables Vol C Tables 4.2.6.8 and 6.1.1.4'
    'O' 'O' 0.0106 0.0060
                         'International Tables Vol C Tables 4.2.6.8 and 6.1.1.4'
    'F' 'F' 0.0171 0.0103
                         'International Tables Vol C Tables 4.2.6.8 and 6.1.1.4'
    'Cl' 'Cl' 0.1484 0.1585
                         'International Tables Vol C Tables 4.2.6.8 and 6.1.1.4'
    'Ti' 'Ti' 0.2776 0.4457
                         'International Tables Vol C Tables 4.2.6.8 and 6.1.1.4'
_computing_data_collection
;
APEX2 (Bruker, 2007)
;
_computing_cell_refinement
;
SAINT (Bruker, 2007)
;
_computing_data_reduction
;
SAINT (Bruker, 2007)
;
_computing_structure_solution
;
SHELXT (Sheldrick, 2015<i>a</i>)
;
_computing_structure_refinement
;
SHELXL2018 (Sheldrick, 2015<i>b</i>)
;
_computing_molecular_graphics
;
Mercury (Macrae <i>et al.</i>,  2020)
;
_computing_publication_material
;
SHELXL2018 (Sheldrick, 2015<i>b</i>
;
loop_
    _atom_site_type_symbol
    _atom_site_label
    _atom_site_fract_x
    _atom_site_fract_y
    _atom_site_fract_z
    _atom_site_U_iso_or_equiv
    _atom_site_adp_type
    _atom_site_calc_flag
    _atom_site_occupancy
    _atom_site_disorder_assembly
    _atom_site_disorder_group
    Ti Ti1 0.23757(3) 0.27877(4) 0.52659(2) 0.01242(14) Uani d 1 . .
    Cl Cl1 0.08372(4) 0.29034(6) 0.54994(3) 0.01954(17) Uani d 1 . .
    F F1 0.00839(14) 0.35382(17) 0.35953(10) 0.0471(5) Uani d 1 . .
    F F2 -0.04629(13) 0.20602(18) 0.27930(10) 0.0453(5) Uani d 1 . .
    F F3 0.09556(14) 0.29234(17) 0.29047(10) 0.0440(5) Uani d 1 . .
    F F4 0.01723(15) -0.03175(17) 0.33302(11) 0.0519(5) Uani d 1 . .
    F F5 0.13441(15) 0.04539(17) 0.29625(10) 0.0468(5) Uani d 1 . .
    F F6 0.17015(15) -0.03587(15) 0.40541(10) 0.0452(5) Uani d 1 . .
    F F7 0.11586(12) -0.03793(16) 0.54016(10) 0.0399(4) Uani d 1 . .
    F F8 0.18142(16) -0.14042(17) 0.64284(12) 0.0559(6) Uani d 1 . .
    F F9 0.26588(13) -0.11180(16) 0.56607(10) 0.0388(4) Uani d 1 . .
    F F10 0.30104(16) -0.0130(2) 0.76008(10) 0.0593(6) Uani d 1 . .
    F F11 0.40387(12) -0.02103(17) 0.69618(9) 0.0378(4) Uani d 1 . .
    F F12 0.36859(14) 0.15502(18) 0.73564(9) 0.0432(5) Uani d 1 . .
    F F13 0.35957(13) 0.19588(17) 0.37698(9) 0.0366(4) Uani d 1 . .
    F F14 0.50952(14) 0.12417(18) 0.42146(10) 0.0458(5) Uani d 1 . .
    F F15 0.48170(14) 0.32223(16) 0.42168(10) 0.0411(5) Uani d 1 . .
    F F16 0.59612(12) 0.12469(18) 0.57080(10) 0.0455(5) Uani d 1 . .
    F F17 0.57008(12) 0.32210(17) 0.57630(10) 0.0419(5) Uani d 1 . .
    F F18 0.51019(12) 0.19529(17) 0.63939(9) 0.0371(4) Uani d 1 . .
    O O1 0.17872(12) 0.20501(15) 0.43429(9) 0.0173(4) Uani d 1 . .
    O O2 0.27198(12) 0.13877(15) 0.58666(9) 0.0166(4) Uani d 1 . .
    O O3 0.36457(12) 0.29014(15) 0.51504(9) 0.0151(4) Uani d 1 . .
    O O4 0.21035(12) 0.45446(15) 0.47342(9) 0.0159(4) Uani d 1 . .
    O O5 0.29344(12) 0.40218(15) 0.62214(9) 0.0171(4) Uani d 1 . .
    C C1 0.0363(2) 0.2527(3) 0.32909(16) 0.0317(7) Uani d 1 . .
    C C2 0.08771(19) 0.1580(2) 0.39018(14) 0.0202(6) Uani d 1 . .
    H H2 0.044296 0.144049 0.422740 0.024 Uiso calc 1 . .
    C C3 0.1030(2) 0.0337(3) 0.35594(15) 0.0288(6) Uani d 1 . .
    C C4 0.2017(2) -0.0576(3) 0.59623(17) 0.0303(7) Uani d 1 . .
    C C5 0.24189(19) 0.0646(2) 0.63554(14) 0.0199(5) Uani d 1 . .
    H H5 0.186717 0.108028 0.648787 0.024 Uiso calc 1 . .
    C C6 0.3300(2) 0.0457(3) 0.70725(15) 0.0313(7) Uani d 1 . .
    C C7 0.4460(2) 0.2102(3) 0.43168(16) 0.0273(6) Uani d 1 . .
    C C8 0.43050(18) 0.1979(2) 0.50863(14) 0.0175(5) Uani d 1 . .
    H H8 0.400039 0.114424 0.511673 0.021 Uiso calc 1 . .
    C C9 0.5278(2) 0.2099(3) 0.57390(16) 0.0268(6) Uani d 1 . .
    C C10 0.24761(19) 0.4840(2) 0.41010(13) 0.0188(5) Uani d 1 . .
    H H10A 0.236777 0.412906 0.374522 0.023 Uiso calc 1 . .
    H H10B 0.320045 0.504382 0.428445 0.023 Uiso calc 1 . .
    C C11 0.1864(2) 0.5961(3) 0.37291(15) 0.0265(6) Uani d 1 . .
    H H11A 0.224154 0.649274 0.347877 0.032 Uiso calc 1 . .
    H H11B 0.122329 0.570331 0.335365 0.032 Uiso calc 1 . .
    C C12 0.1688(2) 0.6630(2) 0.43848(17) 0.0300(7) Uani d 1 . .
    H H12A 0.111163 0.720959 0.421247 0.036 Uiso calc 1 . .
    H H12B 0.229079 0.710321 0.467785 0.036 Uiso calc 1 . .
    C C13 0.14695(19) 0.5575(2) 0.48432(15) 0.0216(6) Uani d 1 . .
    H H13A 0.165042 0.580831 0.538235 0.026 Uiso calc 1 . .
    H H13B 0.075085 0.534296 0.465743 0.026 Uiso calc 1 . .
    C C14 0.2531(2) 0.4263(2) 0.68441(14) 0.0231(6) Uani d 1 . .
    H H14A 0.249614 0.348035 0.711704 0.028 Uiso calc 1 . .
    H H14B 0.185126 0.463146 0.665311 0.028 Uiso calc 1 . .
    C C15 0.3259(2) 0.5172(3) 0.73536(15) 0.0318(7) Uani d 1 . .
    H H15A 0.380907 0.472747 0.773328 0.038 Uiso calc 1 . .
    H H15B 0.291513 0.572981 0.761594 0.038 Uiso calc 1 . .
    C C16 0.3651(2) 0.5899(2) 0.68097(15) 0.0251(6) Uani d 1 . .
    H H16A 0.316295 0.653889 0.653447 0.030 Uiso calc 1 . .
    H H16B 0.429902 0.630870 0.707385 0.030 Uiso calc 1 . .
    C C17 0.3776(2) 0.4884(2) 0.62865(15) 0.0232(6) Uani d 1 . .
    H H17A 0.373852 0.523353 0.578781 0.028 Uiso calc 1 . .
    H H17B 0.442781 0.445263 0.650081 0.028 Uiso calc 1 . .
loop_
    _atom_site_aniso_label
    _atom_site_aniso_U_11
    _atom_site_aniso_U_22
    _atom_site_aniso_U_33
    _atom_site_aniso_U_12
    _atom_site_aniso_U_13
    _atom_site_aniso_U_23
    Ti1 0.0111(2) 0.0140(2) 0.0132(2) -0.00076(17) 0.00517(17) -0.00024(16)
    Cl1 0.0143(3) 0.0214(3) 0.0259(3) 0.0006(2) 0.0107(2) 0.0000(2)
    F1 0.0429(11) 0.0381(11) 0.0425(11) 0.0130(9) -0.0119(8) -0.0046(8)
    F2 0.0299(10) 0.0628(13) 0.0295(10) -0.0096(9) -0.0101(8) -0.0069(8)
    F3 0.0456(11) 0.0488(11) 0.0298(10) -0.0120(9) 0.0006(8) 0.0149(8)
    F4 0.0522(12) 0.0423(11) 0.0631(13) -0.0302(9) 0.0209(10) -0.0288(10)
    F5 0.0657(13) 0.0502(11) 0.0363(10) -0.0055(10) 0.0330(10) -0.0131(8)
    F6 0.0642(13) 0.0223(9) 0.0449(11) 0.0018(9) 0.0112(10) -0.0043(8)
    F7 0.0256(9) 0.0321(9) 0.0574(12) -0.0083(7) 0.0067(8) -0.0050(8)
    F8 0.0612(14) 0.0343(11) 0.0819(15) -0.0082(9) 0.0363(12) 0.0256(10)
    F9 0.0375(10) 0.0265(9) 0.0547(11) 0.0036(8) 0.0179(9) -0.0098(8)
    F10 0.0682(14) 0.0882(16) 0.0290(10) 0.0156(12) 0.0262(10) 0.0328(10)
    F11 0.0312(9) 0.0471(10) 0.0331(9) 0.0189(8) 0.0075(7) 0.0064(8)
    F12 0.0429(11) 0.0536(12) 0.0249(9) 0.0086(9) -0.0010(8) -0.0104(8)
    F13 0.0334(10) 0.0552(11) 0.0233(9) 0.0023(8) 0.0119(7) -0.0096(7)
    F14 0.0409(11) 0.0554(12) 0.0523(11) 0.0145(9) 0.0308(9) -0.0093(9)
    F15 0.0510(11) 0.0441(10) 0.0401(10) -0.0119(9) 0.0312(9) 0.0063(8)
    F16 0.0226(9) 0.0588(12) 0.0538(11) 0.0240(9) 0.0105(8) 0.0113(9)
    F17 0.0224(9) 0.0459(11) 0.0508(11) -0.0150(8) 0.0020(8) 0.0025(8)
    F18 0.0258(9) 0.0573(11) 0.0252(9) 0.0060(8) 0.0038(7) 0.0129(8)
    O1 0.0151(9) 0.0205(9) 0.0149(9) -0.0023(7) 0.0026(7) -0.0015(7)
    O2 0.0160(9) 0.0189(9) 0.0182(9) -0.0005(7) 0.0100(7) 0.0025(7)
    O3 0.0145(9) 0.0159(9) 0.0154(9) 0.0019(7) 0.0055(7) 0.0002(6)
    O4 0.0179(9) 0.0159(9) 0.0165(9) 0.0024(7) 0.0089(7) 0.0015(7)
    O5 0.0179(9) 0.0212(9) 0.0150(8) -0.0067(7) 0.0089(7) -0.0047(7)
    C1 0.0273(16) 0.0362(16) 0.0238(15) -0.0039(13) -0.0030(12) -0.0035(13)
    C2 0.0185(13) 0.0249(14) 0.0170(13) -0.0078(11) 0.0051(10) -0.0052(10)
    C3 0.0326(16) 0.0287(15) 0.0253(15) -0.0100(13) 0.0093(12) -0.0051(12)
    C4 0.0306(16) 0.0211(14) 0.0435(17) -0.0014(12) 0.0180(14) 0.0070(12)
    C5 0.0215(13) 0.0213(13) 0.0224(13) 0.0044(11) 0.0147(11) 0.0066(10)
    C6 0.0379(17) 0.0380(17) 0.0222(14) 0.0124(14) 0.0156(13) 0.0098(13)
    C7 0.0248(15) 0.0317(16) 0.0315(16) 0.0007(12) 0.0176(13) -0.0045(12)
    C8 0.0142(12) 0.0157(12) 0.0255(14) 0.0006(10) 0.0106(10) 0.0026(10)
    C9 0.0193(14) 0.0307(16) 0.0317(16) 0.0046(12) 0.0099(12) 0.0060(12)
    C10 0.0212(13) 0.0208(13) 0.0183(13) -0.0003(11) 0.0115(10) 0.0060(10)
    C11 0.0253(15) 0.0259(14) 0.0288(15) 0.0022(12) 0.0092(12) 0.0108(11)
    C12 0.0298(16) 0.0181(14) 0.0465(18) 0.0029(12) 0.0184(14) 0.0063(12)
    C13 0.0228(14) 0.0155(13) 0.0301(14) 0.0068(11) 0.0133(11) 0.0009(10)
    C14 0.0289(15) 0.0278(14) 0.0179(13) -0.0037(12) 0.0150(11) -0.0047(11)
    C15 0.0375(17) 0.0373(17) 0.0227(14) -0.0121(14) 0.0123(13) -0.0117(12)
    C16 0.0271(15) 0.0220(14) 0.0247(14) -0.0065(12) 0.0059(11) -0.0053(11)
    C17 0.0223(14) 0.0260(14) 0.0235(14) -0.0113(11) 0.0106(11) -0.0058(11)
_geom_special_details
;
 All esds (except the esd in the dihedral angle between two l.s. planes)
 are estimated using the full covariance matrix.  The cell esds are taken
 into account individually in the estimation of esds in distances, angles
 and torsion angles; correlations between esds in cell parameters are only
 used when they are defined by crystal symmetry.  An approximate (isotropic)
 treatment of cell esds is used for estimating esds involving l.s. planes.
;
loop_
    _geom_bond_atom_site_label_1
    _geom_bond_atom_site_label_2
    _geom_bond_site_symmetry_2
    _geom_bond_distance
    _geom_bond_publ_flag
    Ti1 O1 . 1.8386(17) y
    Ti1 O2 . 1.8426(17) y
    Ti1 O3 . 1.8679(17) y
    Ti1 O4 . 2.1043(17) y
    Ti1 O5 . 2.1593(17) y
    Ti1 Cl1 . 2.3399(9) y
    F1 C1 . 1.338(3) ?
    F2 C1 . 1.334(3) ?
    F3 C1 . 1.332(4) ?
    F4 C3 . 1.341(3) ?
    F5 C3 . 1.330(3) ?
    F6 C3 . 1.322(3) ?
    F7 C4 . 1.341(3) ?
    F8 C4 . 1.335(3) ?
    F9 C4 . 1.338(3) ?
    F10 C6 . 1.338(3) ?
    F11 C6 . 1.329(3) ?
    F12 C6 . 1.327(4) ?
    F13 C7 . 1.326(3) ?
    F14 C7 . 1.337(3) ?
    F15 C7 . 1.335(3) ?
    F16 C9 . 1.338(3) ?
    F17 C9 . 1.334(3) ?
    F18 C9 . 1.333(3) ?
    O1 C2 . 1.379(3) ?
    O2 C5 . 1.374(3) ?
    O3 C8 . 1.384(3) ?
    O4 C13 . 1.472(3) ?
    O4 C10 . 1.472(3) ?
    O5 C14 . 1.469(3) ?
    O5 C17 . 1.475(3) ?
    C1 C2 . 1.526(4) ?
    C2 C3 . 1.521(4) ?
    C2 H2 . 1.0000 ?
    C4 C5 . 1.518(4) ?
    C5 C6 . 1.523(4) ?
    C5 H5 . 1.0000 ?
    C7 C8 . 1.527(4) ?
    C8 C9 . 1.523(4) ?
    C8 H8 . 1.0000 ?
    C10 C11 . 1.511(4) ?
    C10 H10A . 0.9900 ?
    C10 H10B . 0.9900 ?
    C11 C12 . 1.506(4) ?
    C11 H11A . 0.9900 ?
    C11 H11B . 0.9900 ?
    C12 C13 . 1.506(4) ?
    C12 H12A . 0.9900 ?
    C12 H12B . 0.9900 ?
    C13 H13A . 0.9900 ?
    C13 H13B . 0.9900 ?
    C14 C15 . 1.511(4) ?
    C14 H14A . 0.9900 ?
    C14 H14B . 0.9900 ?
    C15 C16 . 1.515(4) ?
    C15 H15A . 0.9900 ?
    C15 H15B . 0.9900 ?
    C16 C17 . 1.509(4) ?
    C16 H16A . 0.9900 ?
    C16 H16B . 0.9900 ?
    C17 H17A . 0.9900 ?
    C17 H17B . 0.9900 ?
loop_
    _geom_angle_atom_site_label_1
    _geom_angle_atom_site_label_2
    _geom_angle_atom_site_label_3
    _geom_angle_site_symmetry_1
    _geom_angle_site_symmetry_3
    _geom_angle
    _geom_angle_publ_flag
    O1 Ti1 O2 . . 100.14(8) y
    O1 Ti1 O3 . . 94.69(7) y
    O2 Ti1 O3 . . 92.72(7) y
    O1 Ti1 O4 . . 88.84(7) y
    O2 Ti1 O4 . . 170.98(7) y
    O3 Ti1 O4 . . 85.68(7) y
    O1 Ti1 O5 . . 167.56(7) y
    O2 Ti1 O5 . . 92.10(7) y
    O3 Ti1 O5 . . 86.87(7) y
    O4 Ti1 O5 . . 78.95(6) y
    O1 Ti1 Cl1 . . 91.72(6) y
    O2 Ti1 Cl1 . . 90.52(5) y
    O3 Ti1 Cl1 . . 172.19(6) y
    O4 Ti1 Cl1 . . 90.02(5) y
    O5 Ti1 Cl1 . . 85.92(5) y
    C2 O1 Ti1 . . 140.75(15) y
    C5 O2 Ti1 . . 142.97(15) y
    C8 O3 Ti1 . . 130.80(15) y
    C13 O4 C10 . . 109.58(17) ?
    C13 O4 Ti1 . . 129.17(14) y
    C10 O4 Ti1 . . 120.92(13) y
    C14 O5 C17 . . 108.95(17) ?
    C14 O5 Ti1 . . 129.22(14) y
    C17 O5 Ti1 . . 121.54(13) y
    F3 C1 F2 . . 107.2(2) ?
    F3 C1 F1 . . 106.9(2) ?
    F2 C1 F1 . . 107.0(2) ?
    F3 C1 C2 . . 112.9(2) ?
    F2 C1 C2 . . 112.0(2) ?
    F1 C1 C2 . . 110.6(2) ?
    O1 C2 C3 . . 110.1(2) ?
    O1 C2 C1 . . 109.6(2) ?
    C3 C2 C1 . . 111.2(2) ?
    O1 C2 H2 . . 108.6 ?
    C3 C2 H2 . . 108.6 ?
    C1 C2 H2 . . 108.6 ?
    F6 C3 F5 . . 106.6(2) ?
    F6 C3 F4 . . 107.4(2) ?
    F5 C3 F4 . . 106.5(2) ?
    F6 C3 C2 . . 111.3(2) ?
    F5 C3 C2 . . 113.5(2) ?
    F4 C3 C2 . . 111.1(2) ?
    F9 C4 F8 . . 107.4(2) ?
    F9 C4 F7 . . 107.4(2) ?
    F8 C4 F7 . . 106.8(2) ?
    F9 C4 C5 . . 112.3(2) ?
    F8 C4 C5 . . 112.3(2) ?
    F7 C4 C5 . . 110.3(2) ?
    O2 C5 C4 . . 108.8(2) ?
    O2 C5 C6 . . 109.0(2) ?
    C4 C5 C6 . . 112.7(2) ?
    O2 C5 H5 . . 108.8 ?
    C4 C5 H5 . . 108.8 ?
    C6 C5 H5 . . 108.8 ?
    F12 C6 F11 . . 107.2(2) ?
    F12 C6 F10 . . 107.5(2) ?
    F11 C6 F10 . . 107.3(2) ?
    F12 C6 C5 . . 110.5(2) ?
    F11 C6 C5 . . 113.0(2) ?
    F10 C6 C5 . . 111.1(2) ?
    F13 C7 F15 . . 106.8(2) ?
    F13 C7 F14 . . 107.5(2) ?
    F15 C7 F14 . . 107.5(2) ?
    F13 C7 C8 . . 110.3(2) ?
    F15 C7 C8 . . 112.4(2) ?
    F14 C7 C8 . . 112.1(2) ?
    O3 C8 C9 . . 109.0(2) ?
    O3 C8 C7 . . 108.6(2) ?
    C9 C8 C7 . . 112.8(2) ?
    O3 C8 H8 . . 108.8 ?
    C9 C8 H8 . . 108.8 ?
    C7 C8 H8 . . 108.8 ?
    F18 C9 F17 . . 106.6(2) ?
    F18 C9 F16 . . 107.7(2) ?
    F17 C9 F16 . . 107.3(2) ?
    F18 C9 C8 . . 110.2(2) ?
    F17 C9 C8 . . 112.3(2) ?
    F16 C9 C8 . . 112.5(2) ?
    O4 C10 C11 . . 104.20(19) ?
    O4 C10 H10A . . 110.9 ?
    C11 C10 H10A . . 110.9 ?
    O4 C10 H10B . . 110.9 ?
    C11 C10 H10B . . 110.9 ?
    H10A C10 H10B . . 108.9 ?
    C12 C11 C10 . . 102.6(2) ?
    C12 C11 H11A . . 111.2 ?
    C10 C11 H11A . . 111.2 ?
    C12 C11 H11B . . 111.2 ?
    C10 C11 H11B . . 111.2 ?
    H11A C11 H11B . . 109.2 ?
    C11 C12 C13 . . 102.9(2) ?
    C11 C12 H12A . . 111.2 ?
    C13 C12 H12A . . 111.2 ?
    C11 C12 H12B . . 111.2 ?
    C13 C12 H12B . . 111.2 ?
    H12A C12 H12B . . 109.1 ?
    O4 C13 C12 . . 104.0(2) ?
    O4 C13 H13A . . 111.0 ?
    C12 C13 H13A . . 111.0 ?
    O4 C13 H13B . . 111.0 ?
    C12 C13 H13B . . 111.0 ?
    H13A C13 H13B . . 109.0 ?
    O5 C14 C15 . . 105.0(2) ?
    O5 C14 H14A . . 110.7 ?
    C15 C14 H14A . . 110.7 ?
    O5 C14 H14B . . 110.7 ?
    C15 C14 H14B . . 110.7 ?
    H14A C14 H14B . . 108.8 ?
    C14 C15 C16 . . 103.0(2) ?
    C14 C15 H15A . . 111.2 ?
    C16 C15 H15A . . 111.2 ?
    C14 C15 H15B . . 111.2 ?
    C16 C15 H15B . . 111.2 ?
    H15A C15 H15B . . 109.1 ?
    C17 C16 C15 . . 101.9(2) ?
    C17 C16 H16A . . 111.4 ?
    C15 C16 H16A . . 111.4 ?
    C17 C16 H16B . . 111.4 ?
    C15 C16 H16B . . 111.4 ?
    H16A C16 H16B . . 109.2 ?
    O5 C17 C16 . . 104.4(2) ?
    O5 C17 H17A . . 110.9 ?
    C16 C17 H17A . . 110.9 ?
    O5 C17 H17B . . 110.9 ?
    C16 C17 H17B . . 110.9 ?
    H17A C17 H17B . . 108.9 ?
loop_
    _geom_torsion_atom_site_label_1
    _geom_torsion_atom_site_label_2
    _geom_torsion_atom_site_label_3
    _geom_torsion_atom_site_label_4
    _geom_torsion_site_symmetry_1
    _geom_torsion_site_symmetry_2
    _geom_torsion_site_symmetry_3
    _geom_torsion_site_symmetry_4
    _geom_torsion
    _geom_torsion_publ_flag
    O2 Ti1 O1 C2 . . . . 85.1(2) ?
    O3 Ti1 O1 C2 . . . . 178.7(2) ?
    O4 Ti1 O1 C2 . . . . -95.8(2) ?
    O5 Ti1 O1 C2 . . . . -84.6(4) ?
    Cl1 Ti1 O1 C2 . . . . -5.8(2) ?
    O1 Ti1 O2 C5 . . . . -99.1(3) ?
    O3 Ti1 O2 C5 . . . . 165.7(3) ?
    O5 Ti1 O2 C5 . . . . 78.7(3) ?
    Cl1 Ti1 O2 C5 . . . . -7.2(3) ?
    O1 Ti1 O3 C8 . . . . -64.4(2) ?
    O2 Ti1 O3 C8 . . . . 36.0(2) ?
    O4 Ti1 O3 C8 . . . . -152.9(2) ?
    O5 Ti1 O3 C8 . . . . 128.0(2) ?
    Ti1 O1 C2 C3 . . . . -135.4(2) ?
    Ti1 O1 C2 C1 . . . . 102.0(3) ?
    F3 C1 C2 O1 . . . . 51.3(3) ?
    F2 C1 C2 O1 . . . . 172.5(2) ?
    F1 C1 C2 O1 . . . . -68.3(3) ?
    F3 C1 C2 C3 . . . . -70.6(3) ?
    F2 C1 C2 C3 . . . . 50.5(3) ?
    F1 C1 C2 C3 . . . . 169.7(2) ?
    O1 C2 C3 F6 . . . . 41.1(3) ?
    C1 C2 C3 F6 . . . . 162.8(2) ?
    O1 C2 C3 F5 . . . . -79.2(3) ?
    C1 C2 C3 F5 . . . . 42.4(3) ?
    O1 C2 C3 F4 . . . . 160.8(2) ?
    C1 C2 C3 F4 . . . . -77.6(3) ?
    Ti1 O2 C5 C4 . . . . 106.6(3) ?
    Ti1 O2 C5 C6 . . . . -130.1(2) ?
    F9 C4 C5 O2 . . . . 51.7(3) ?
    F8 C4 C5 O2 . . . . 172.9(2) ?
    F7 C4 C5 O2 . . . . -68.0(3) ?
    F9 C4 C5 C6 . . . . -69.3(3) ?
    F8 C4 C5 C6 . . . . 51.9(3) ?
    F7 C4 C5 C6 . . . . 171.0(2) ?
    O2 C5 C6 F12 . . . . 53.2(3) ?
    C4 C5 C6 F12 . . . . 174.1(2) ?
    O2 C5 C6 F11 . . . . -67.0(3) ?
    C4 C5 C6 F11 . . . . 53.9(3) ?
    O2 C5 C6 F10 . . . . 172.4(2) ?
    C4 C5 C6 F10 . . . . -66.8(3) ?
    Ti1 O3 C8 C9 . . . . -119.1(2) ?
    Ti1 O3 C8 C7 . . . . 117.6(2) ?
    F13 C7 C8 O3 . . . . -60.6(3) ?
    F15 C7 C8 O3 . . . . 58.5(3) ?
    F14 C7 C8 O3 . . . . 179.7(2) ?
    F13 C7 C8 C9 . . . . 178.4(2) ?
    F15 C7 C8 C9 . . . . -62.5(3) ?
    F14 C7 C8 C9 . . . . 58.7(3) ?
    O3 C8 C9 F18 . . . . 60.8(3) ?
    C7 C8 C9 F18 . . . . -178.4(2) ?
    O3 C8 C9 F17 . . . . -57.8(3) ?
    C7 C8 C9 F17 . . . . 62.9(3) ?
    O3 C8 C9 F16 . . . . -179.0(2) ?
    C7 C8 C9 F16 . . . . -58.2(3) ?
    C13 O4 C10 C11 . . . . -11.7(3) ?
    Ti1 O4 C10 C11 . . . . 162.37(15) ?
    O4 C10 C11 C12 . . . . 32.5(3) ?
    C10 C11 C12 C13 . . . . -41.1(3) ?
    C10 O4 C13 C12 . . . . -13.9(3) ?
    Ti1 O4 C13 C12 . . . . 172.74(16) ?
    C11 C12 C13 O4 . . . . 33.9(3) ?
    C17 O5 C14 C15 . . . . -8.2(3) ?
    Ti1 O5 C14 C15 . . . . 177.99(17) ?
    O5 C14 C15 C16 . . . . 30.3(3) ?
    C14 C15 C16 C17 . . . . -40.6(3) ?
    C14 O5 C17 C16 . . . . -17.4(3) ?
    Ti1 O5 C17 C16 . . . . 157.00(16) ?
    C15 C16 C17 O5 . . . . 35.7(3) ?
loop_
    _geom_hbond_atom_site_label_D
    _geom_hbond_atom_site_label_H
    _geom_hbond_atom_site_label_A
    _geom_hbond_site_symmetry_A
    _geom_hbond_distance_DH
    _geom_hbond_distance_HA
    _geom_hbond_distance_DA
    _geom_hbond_angle_DHA
    _geom_hbond_publ_flag
    C2 H2 Cl1 . 1.00 2.75 3.321(3) 116.5 yes
    C5 H5 Cl1 . 1.00 2.76 3.329(3) 116.5 yes
    C10 H10A F3 . 0.99 2.47 3.278(3) 138.7 yes
    C10 H10B F17 3_666 0.99 2.43 3.243(3) 138.6 yes
    C11 H11B F2 2 0.99 2.53 3.132(3) 119.1 yes
    C12 H12A Cl1 3_566 0.99 2.96 3.657(3) 128.7 yes
    C12 H12B F9 1_565 0.99 2.58 3.361(3) 135.6 yes
    C13 H13B Cl1 3_566 0.99 2.86 3.500(3) 123.2 yes
    C14 H14A F12 . 0.99 2.61 3.315(3) 128.7 yes
    C17 H17A F15 3_666 0.99 2.62 3.174(3) 115.5 yes
    C17 H17A O4 . 0.99 2.61 3.124(3) 112.0 yes
_shelx_space_group_comment
;
The symmetry employed for this shelxl refinement is uniquely defined
by the following loop, which should always be used as a source of
symmetry information in preference to the above space-group names.
They are only intended as comments.
;
_shelx_estimated_absorpt_T_min     0.864
_shelx_estimated_absorpt_T_max     0.904
_shelx_hkl_file
;
   2   0   0 373.826 9.51352
   3   0   0 282.150 6.53485
   4   0   0 31.4902 0.83772
   5   0   0 29.5040 0.87352
   6   0   0 98.1588 2.03567
   7   0   0 229.592 4.49139
   8   0   0 315.888 5.92882
   9   0   0 17.3501 1.23273
  10   0   0 21.3070 1.44068
  11   0   0 50.6078 2.37221
  12   0   0 170.605 5.05156
  13   0   0 6.56076 1.38368
  14   0   0 4.24016 2.80291
  15   0   0 119.256 6.47816
  16   0   0 5.52983 7.99506
   0   1   0 0.13278 0.12979
   1   1   0 1690.04 28.0952
   2   1   0 6.84166 0.27459
   3   1   0 2.76490 0.20420
   4   1   0 729.854 9.28888
   5   1   0 119.904 1.68373
   6   1   0 82.1291 1.30863
   7   1   0 584.598 7.92540
   8   1   0 581.155 8.19428
   9   1   0 32.1568 1.24040
  10   1   0 6.96437 0.81343
  11   1   0 80.5554 2.14222
  12   1   0 14.6063 1.39846
  13   1   0 2.23044 1.36369
  14   1   0 290.237 6.51985
  15   1   0 9.97162 2.49029
  16   1   0 12.1493 7.09572
   0   2   0 91.6680 1.97705
   1   2   0 71.3883 1.01981
   2   2   0 1576.23 19.0570
   3   2   0 72.1936 1.18541
   4   2   0 267.189 4.05265
   5   2   0 24.6244 0.63420
   6   2   0 243.894 3.28033
   7   2   0 716.124 9.23419
   8   2   0 1.05606 0.34804
   9   2   0 1.76081 0.59035
  10   2   0 118.074 2.72256
  11   2   0 47.7826 1.83959
  12   2   0 81.4562 2.55686
  13   2   0 28.3172 1.98099
  14   2   0 4.44161 2.00422
  15   2   0 113.273 3.72211
  16   2   0 2.35770 4.77697
   0   3   0 0.14783 0.24221
   1   3   0 1025.29 12.2069
   2   3   0 116.896 1.53988
   3   3   0 268.490 3.59135
   4   3   0 125.213 1.98960
   5   3   0 13.1951 0.53835
   6   3   0 155.942 2.59839
   7   3   0 42.6192 1.09916
   8   3   0 19.6075 0.86505
   9   3   0 1.57438 0.90518
  10   3   0 8.29875 1.43131
  11   3   0 35.3198 1.54944
  12   3   0 5.39293 1.30293
  13   3   0 31.9148 2.03794
  14   3   0 61.3583 2.51172
  15   3   0 2.40315 1.71833
   0   4   0 383.354 7.58006
   1   4   0 262.159 3.55301
   2   4   0 0.43433 0.17973
   3   4   0 1.92100 0.23117
   4   4   0 102.670 1.53623
   5   4   0 1.79865 0.40981
   6   4   0 99.4143 1.85367
   7   4   0 113.394 2.23804
   8   4   0 2.69201 0.90271
   9   4   0 195.811 4.02783
  10   4   0 26.5362 1.61473
  11   4   0 56.3823 2.29272
  12   4   0 2.71080 1.64653
  13   4   0 54.1424 2.42053
  14   4   0 18.8073 2.21017
  15   4   0 30.8512 4.80207
   0   5   0 2.70542 0.47107
   1   5   0 153.345 2.35882
   2   5   0 17.1239 0.49869
   3   5   0 128.484 1.88587
   4   5   0 140.024 1.90261
   5   5   0 139.545 2.14039
   6   5   0 24.9754 1.29110
   7   5   0 53.4133 1.75541
   8   5   0 63.6532 2.26293
   9   5   0 0.20849 0.92077
  10   5   0 32.6610 1.67704
  11   5   0 62.5296 2.88994
  12   5   0 19.8349 1.88863
  13   5   0 14.0261 1.66814
  14   5   0 15.1511 1.87057
  15   5   0 8.54036 2.40115
   0   6   0 209.886 4.72879
   1   6   0 90.0746 2.63205
   2   6   0 290.475 5.08386
   3   6   0 12.8656 0.90505
   4   6   0 74.6997 1.87365
   5   6   0 6.20382 0.52325
   6   6   0 68.4936 2.01145
   7   6   0 7.46930 1.01710
   8   6   0 4.71603 1.42482
   9   6   0 2.71935 1.22932
  10   6   0 44.9157 2.23066
  11   6   0 23.0112 2.82251
  12   6   0 6.65471 2.54189
  13   6   0 17.7078 4.56728
  14   6   0 2.31986 4.71624
   1   7   0 7.41697 0.94470
   2   7   0 20.5408 1.24407
   3   7   0 4.37188 0.82780
   4   7   0 0.00000 0.77037
   5   7   0 9.26773 0.94303
   6   7   0 10.2532 1.39856
   7   7   0 27.5999 1.45882
   8   7   0 96.2715 2.96917
   9   7   0 1.24567 0.90802
  10   7   0 49.1518 2.28472
  11   7   0 0.00000 3.91694
  12   7   0 3.68185 4.13697
   0   8   0 90.3517 2.77939
   1   8   0 5.89693 1.09801
   2   8   0 17.5659 1.07523
   3   8   0 125.050 2.45481
   4   8   0 47.6405 1.95918
   5   8   0 5.09709 1.16858
   6   8   0 0.49150 0.83117
   7   8   0 43.6369 1.73458
   8   8   0 10.8763 1.41593
   9   8   0 9.95444 1.74251
  10   8   0 3.22298 1.58851
  11   8   0 3.21267 1.79308
  12   8   0 0.00000 2.06468
   1   9   0 57.8070 1.90496
   2   9   0 8.47727 0.96168
   3   9   0 25.7930 1.25527
   4   9   0 3.37458 0.98842
   5   9   0 2.94612 0.96716
   6   9   0 4.01675 0.96279
   7   9   0 2.15413 0.91746
   8   9   0 3.03829 1.69888
   9   9   0 33.1618 2.51154
  10   9   0 8.51626 1.94591
  11   9   0 6.87553 2.14847
   0  10   0 33.3910 2.28564
   1  10   0 88.1568 2.44979
   2  10   0 10.3941 1.19890
   3  10   0 15.7801 1.29502
   4  10   0 0.44893 1.17523
   5  10   0 28.1035 1.75443
   6  10   0 45.5862 1.92250
   7  10   0 30.8678 1.96018
   8  10   0 3.35526 1.17112
   9  10   0 3.30001 1.65444
  10  10   0 0.97421 1.91073
   0  11   0 0.00000 2.51373
   1  11   0 22.7522 1.84207
   2  11   0 22.2309 1.66796
   3  11   0 7.38587 1.50469
   4  11   0 1.58509 1.15049
   5  11   0 2.45236 1.65599
   6  11   0 5.69232 1.81642
   7  11   0 1.83931 1.94758
   8  11   0 26.9751 3.08687
   9  11   0 7.42195 4.21231
   0  12   0 213.841 8.08901
   1  12   0 21.7319 2.81086
   2  12   0 0.00000 1.92833
   3  12   0 19.7845 2.14876
   4  12   0 0.11634 1.81556
   5  12   0 5.51754 3.20418
   6  12   0 20.6569 7.35019
   1  13   0 63.6319 9.95978
 -12   0   1 0.39809 0.98238
 -11   0   1 0.00000 0.84402
 -10   0   1 0.39218 0.70734
  -9   0   1 0.66919 0.72908
  -8   0   1 0.08329 0.51473
  -7   0   1 0.31391 0.50489
  -6   0   1 0.26153 0.50434
  -5   0   1 0.10461 0.29469
  -4   0   1 0.08763 0.29456
  -3   0   1 0.09097 0.40023
  -2   0   1 0.85628 0.23561
   1   0   1 0.03516 0.15188
   2   0   1 0.05665 0.29852
   3   0   1 0.55941 0.35265
   4   0   1 0.26138 0.27925
   5   0   1 0.26307 0.36619
   6   0   1 0.09467 0.29163
   7   0   1 0.29809 0.36466
   8   0   1 0.07876 0.45473
   9   0   1 0.33292 0.60204
  10   0   1 0.10726 0.70948
  11   0   1 0.23840 0.80890
  12   0   1 0.83295 0.96560
  13   0   1 0.50655 1.23000
  14   0   1 0.14896 2.29127
 -16   1   1 1.65216 3.81788
 -15   1   1 4.12367 1.99010
 -14   1   1 58.8394 2.67334
 -13   1   1 57.1569 2.29395
 -12   1   1 1.31279 1.11107
 -11   1   1 0.78163 0.84842
 -10   1   1 33.0135 1.30899
  -9   1   1 120.448 2.39653
  -8   1   1 26.2312 0.77205
  -7   1   1 68.7203 1.17057
  -6   1   1 11.9219 0.45110
  -5   1   1 16.5874 0.47265
  -4   1   1 135.414 1.93742
  -3   1   1 555.769 7.44840
  -2   1   1 27.2807 0.49370
  -1   1   1 63.9195 1.11897
   0   1   1 149.217 2.42055
   1   1   1 53.7759 0.89266
   2   1   1 268.640 3.44951
   3   1   1 9.50884 0.30121
   4   1   1 0.43437 0.19752
   5   1   1 226.777 3.17199
   6   1   1 8.21993 0.40548
   7   1   1 33.7274 0.77507
   8   1   1 10.3868 0.71140
   9   1   1 1.15512 0.55187
  10   1   1 15.4874 1.00173
  11   1   1 0.38807 0.68734
  12   1   1 3.78825 0.91863
  13   1   1 79.5446 2.45573
  14   1   1 2.41721 1.56115
  15   1   1 13.5702 2.23376
 -16   2   1 0.00000 3.11672
 -15   2   1 18.7630 3.06583
 -14   2   1 0.00000 1.67968
 -13   2   1 63.1684 2.56333
 -12   2   1 50.0367 2.15102
 -11   2   1 77.9026 2.27412
 -10   2   1 3.94460 1.02989
  -9   2   1 48.7200 1.23602
  -8   2   1 22.4307 0.67986
  -7   2   1 70.1736 1.24232
  -6   2   1 97.3104 1.66929
  -5   2   1 352.700 5.31747
  -4   2   1 48.6323 0.92029
  -3   2   1 160.669 2.40715
  -2   2   1 282.042 3.34468
  -1   2   1 0.23209 0.12804
   0   2   1 84.6909 1.24297
   1   2   1 620.851 7.42849
   2   2   1 155.827 2.02788
   3   2   1 585.551 8.34526
   4   2   1 0.80960 0.26875
   5   2   1 101.095 1.46850
   6   2   1 11.3596 0.47461
   7   2   1 7.22810 0.42185
   8   2   1 256.547 3.95456
   9   2   1 0.38978 0.49762
  10   2   1 12.6329 1.08208
  11   2   1 76.0467 2.29600
  12   2   1 67.9090 2.58019
  13   2   1 15.6537 1.80345
  14   2   1 1.76962 1.82449
  15   2   1 0.00000 1.65542
 -16   3   1 0.00000 6.32379
 -15   3   1 8.96185 2.08525
 -14   3   1 1.04010 1.64290
 -13   3   1 61.5104 2.18796
 -12   3   1 0.00000 1.23682
 -11   3   1 3.86914 1.29515
 -10   3   1 4.66456 1.04814
  -9   3   1 23.1010 1.06357
  -8   3   1 5.96970 0.81665
  -7   3   1 28.4429 0.93533
  -6   3   1 92.0204 1.64513
  -5   3   1 3.60000 0.40309
  -4   3   1 16.4736 0.55176
  -3   3   1 59.6863 0.88256
  -2   3   1 65.0568 0.90946
  -1   3   1 332.091 4.20750
   0   3   1 28.5114 0.55697
   1   3   1 822.744 9.57153
   2   3   1 475.475 5.69094
   3   3   1 76.0780 1.11820
   4   3   1 47.7600 0.94503
   5   3   1 17.7110 0.60582
   6   3   1 0.50194 0.35077
   7   3   1 58.0377 1.23159
   8   3   1 46.6761 1.30728
   9   3   1 363.094 6.26520
  10   3   1 2.22595 0.90548
  11   3   1 1.77070 1.13335
  12   3   1 110.838 3.09943
  13   3   1 16.5520 1.68737
  14   3   1 0.00000 1.68744
  15   3   1 43.7887 3.10924
 -15   4   1 37.6146 2.96881
 -14   4   1 38.2052 2.54747
 -13   4   1 37.8393 2.37859
 -12   4   1 230.394 5.37182
 -11   4   1 3.93539 1.17223
 -10   4   1 18.4966 1.34646
  -9   4   1 45.9486 1.68526
  -8   4   1 12.2370 0.91548
  -7   4   1 17.2444 1.22197
  -6   4   1 0.43344 0.60002
  -5   4   1 74.5415 1.49207
  -4   4   1 196.687 2.62170
  -3   4   1 74.2109 1.10008
  -2   4   1 109.851 1.40358
  -1   4   1 200.053 2.64849
   0   4   1 8.23507 0.35205
   1   4   1 0.60297 0.20338
   2   4   1 4.62861 0.26861
   3   4   1 153.147 2.00444
   4   4   1 215.572 2.86413
   5   4   1 279.390 4.01662
   6   4   1 5.42949 0.56683
   7   4   1 162.267 2.99133
   8   4   1 597.324 9.23190
   9   4   1 164.008 3.56700
  10   4   1 205.464 4.73785
  11   4   1 5.12391 1.38875
  12   4   1 69.4474 2.84399
  13   4   1 54.0950 2.58430
  14   4   1 31.7575 2.20858
  15   4   1 0.50507 3.60348
 -15   5   1 1.41104 2.49810
 -14   5   1 2.87374 1.69306
 -13   5   1 82.5175 3.38779
 -12   5   1 117.574 3.95751
 -11   5   1 18.3368 1.46166
 -10   5   1 52.2053 2.53024
  -9   5   1 42.0635 1.92793
  -8   5   1 8.41242 1.05189
  -7   5   1 67.4477 1.67365
  -6   5   1 352.268 5.99867
  -5   5   1 87.5047 1.71309
  -4   5   1 5.21566 0.53213
  -3   5   1 6.47761 0.44216
  -2   5   1 9.91068 0.52046
  -1   5   1 1.86749 0.30603
   0   5   1 267.014 3.70452
   1   5   1 2.13701 0.26879
   2   5   1 223.738 2.81706
   3   5   1 74.0173 1.18901
   4   5   1 233.863 3.09006
   5   5   1 10.7290 0.54221
   6   5   1 612.904 9.06287
   7   5   1 234.313 4.11875
   8   5   1 292.966 5.01541
   9   5   1 7.03399 0.92928
  10   5   1 4.67926 1.24612
  11   5   1 1.68267 1.14682
  12   5   1 49.6064 2.27221
  13   5   1 18.6330 1.69632
  14   5   1 0.56538 1.65038
 -13   6   1 6.41138 2.46981
 -12   6   1 0.00000 3.02420
 -11   6   1 1.05054 2.74611
 -10   6   1 0.00000 0.98569
  -9   6   1 15.5621 1.81217
  -8   6   1 334.636 6.23072
  -7   6   1 152.189 3.60995
  -6   6   1 342.557 5.09393
  -5   6   1 7.46396 0.72476
  -4   6   1 310.206 4.63679
  -3   6   1 141.352 2.31039
  -2   6   1 175.552 2.85791
  -1   6   1 135.717 2.58094
   0   6   1 39.8615 1.44521
   1   6   1 261.376 4.22092
   2   6   1 225.835 3.89993
   3   6   1 7.78118 0.66872
   4   6   1 30.7759 1.07535
   5   6   1 250.316 4.05947
   6   6   1 1.15155 0.56597
   7   6   1 62.0661 1.90454
   8   6   1 162.514 3.93132
   9   6   1 6.78324 1.26562
  10   6   1 18.6757 1.80709
  11   6   1 1.78738 1.30300
  12   6   1 36.0884 2.40689
  13   6   1 9.32772 1.74863
 -13   7   1 44.8904 4.92130
 -12   7   1 60.0837 5.75077
 -11   7   1 3.51999 3.98889
 -10   7   1 13.8697 1.59527
  -9   7   1 7.17130 1.22099
  -8   7   1 61.8907 2.37123
  -7   7   1 52.3930 1.82382
  -6   7   1 295.333 5.80363
  -5   7   1 6.08803 0.85538
  -4   7   1 6.22458 0.78573
  -3   7   1 5.68593 0.73729
  -2   7   1 253.279 3.98541
  -1   7   1 247.149 3.77966
   0   7   1 268.090 4.28996
   1   7   1 6.37623 0.83977
   2   7   1 36.8575 1.14048
   3   7   1 12.2926 0.91390
   4   7   1 18.5846 1.10882
   5   7   1 30.6628 1.39626
   6   7   1 161.331 3.51388
   7   7   1 52.6206 1.95454
   8   7   1 33.3642 1.78637
   9   7   1 9.03060 1.15898
  10   7   1 28.2139 1.87255
  11   7   1 2.32644 1.58780
  12   7   1 22.6522 4.66272
 -12   8   1 50.0542 4.32657
 -11   8   1 68.4207 3.93830
 -10   8   1 1.69391 1.11831
  -9   8   1 8.74172 1.41605
  -8   8   1 34.8392 2.01181
  -7   8   1 123.171 2.65073
  -6   8   1 39.5275 1.55235
  -5   8   1 75.1757 1.82128
  -4   8   1 6.55348 0.86369
  -3   8   1 151.357 3.10568
  -2   8   1 11.6693 1.05875
  -1   8   1 38.4384 1.29178
   0   8   1 41.6087 1.55202
   1   8   1 126.730 2.65305
   2   8   1 5.18948 0.92966
   3   8   1 21.5644 1.20092
   4   8   1 406.846 6.88836
   5   8   1 184.397 3.46986
   6   8   1 1.61702 0.72311
   7   8   1 114.255 2.91227
   8   8   1 55.9034 2.43705
   9   8   1 1.43017 1.06588
  10   8   1 13.6424 1.73262
  11   8   1 33.8357 2.84813
  12   8   1 12.8453 4.29092
 -11   9   1 0.76154 1.78864
 -10   9   1 8.38825 1.59056
  -9   9   1 28.5870 2.06048
  -8   9   1 1.88544 1.26723
  -7   9   1 93.2369 2.50781
  -6   9   1 62.0034 2.03366
  -5   9   1 10.9574 1.20966
  -4   9   1 10.0444 1.19484
  -3   9   1 18.6517 1.34007
  -2   9   1 213.956 3.99559
  -1   9   1 131.857 2.94536
   0   9   1 60.3589 1.76629
   1   9   1 32.8354 1.39129
   2   9   1 13.6771 1.08733
   3   9   1 25.9133 1.40103
   4   9   1 4.67675 1.03419
   5   9   1 1.16549 1.00750
   6   9   1 132.483 3.08895
   7   9   1 102.800 2.85410
   8   9   1 77.0679 2.92717
   9   9   1 18.4894 2.23080
  10   9   1 0.36401 2.29208
  11   9   1 1.68733 2.84381
 -11  10   1 15.0807 4.79887
 -10  10   1 2.48056 2.63094
  -9  10   1 27.5633 2.27728
  -8  10   1 29.3235 2.24150
  -7  10   1 12.5173 1.61097
  -6  10   1 66.9451 3.37556
  -5  10   1 46.4280 2.93329
  -4  10   1 1.50996 1.25774
  -3  10   1 1.92125 1.34565
  -2  10   1 5.87228 1.06369
  -1  10   1 253.979 4.73766
   0  10   1 3.48536 0.94549
   1  10   1 137.514 3.14572
   2  10   1 14.5184 1.28561
   3  10   1 6.70194 1.04763
   4  10   1 20.7207 1.45714
   5  10   1 27.3412 1.54313
   6  10   1 8.60575 1.30013
   7  10   1 110.332 3.14886
   8  10   1 1.91510 1.17166
   9  10   1 2.25393 2.06752
  10  10   1 2.70126 2.36487
  -8  11   1 11.5993 2.89598
  -7  11   1 31.8806 2.59844
  -6  11   1 43.6297 2.61512
  -5  11   1 23.7300 2.08919
  -4  11   1 4.56168 1.59293
  -3  11   1 5.52396 1.45118
  -2  11   1 0.00000 1.14980
  -1  11   1 2.20866 1.18649
   0  11   1 0.52635 1.22236
   1  11   1 19.1658 1.65813
   2  11   1 45.9910 2.08401
   3  11   1 0.05793 0.97681
   4  11   1 57.0840 2.47281
   5  11   1 2.00638 1.25807
   6  11   1 18.5199 2.21191
   7  11   1 22.6270 2.05607
   8  11   1 8.24506 3.41975
  -5  12   1 6.65600 3.31621
  -4  12   1 24.3236 2.67984
  -3  12   1 2.25184 2.00424
  -2  12   1 1.51106 2.01172
  -1  12   1 0.64510 1.87308
   0  12   1 15.1330 2.10916
   1  12   1 12.7428 2.10207
   2  12   1 0.00000 2.09607
   3  12   1 21.5496 1.86726
   4  12   1 6.78718 1.72157
   5  12   1 6.90021 3.17364
   2  13   1 0.00000 3.57327
 -16   0   2 0.03490 5.20338
 -15   0   2 54.4132 3.90309
 -14   0   2 22.6553 3.08770
 -13   0   2 5.27101 3.28769
 -12   0   2 45.6312 2.73185
 -11   0   2 0.99308 0.95976
 -10   0   2 93.1394 3.05134
  -9   0   2 2.78169 0.69297
  -8   0   2 44.6401 1.72083
  -7   0   2 1103.83 21.4431
  -6   0   2 539.339 9.38824
  -5   0   2 206.473 4.61098
  -4   0   2 1992.87 52.4713
  -3   0   2 9999.99 224.145
  -2   0   2 1446.32 30.5043
  -1   0   2 9.51708 0.34251
   0   0   2 1508.72 32.0586
   1   0   2 412.965 9.10725
   2   0   2 13.9031 0.61207
   3   0   2 221.816 5.49120
   4   0   2 30.7770 1.03543
   5   0   2 0.31823 0.36558
   6   0   2 488.377 8.50940
   7   0   2 154.744 3.47199
   8   0   2 21.4799 1.09405
   9   0   2 61.1491 2.19393
  10   0   2 0.51514 0.72528
  11   0   2 45.4636 2.58412
  12   0   2 160.625 5.37565
  13   0   2 110.172 4.34943
  14   0   2 2.90664 1.56779
  15   0   2 15.6194 2.46107
 -16   1   2 4.85958 4.40650
 -15   1   2 0.45706 1.76411
 -14   1   2 61.0652 2.73053
 -13   1   2 18.1601 1.57461
 -12   1   2 90.6522 2.40466
 -11   1   2 11.6385 1.15468
 -10   1   2 0.83320 0.51398
  -9   1   2 8.01049 0.64885
  -8   1   2 107.446 1.70445
  -7   1   2 51.0919 0.95259
  -6   1   2 1200.30 16.5446
  -5   1   2 766.455 10.9246
  -4   1   2 5.36615 0.27049
  -3   1   2 6.43686 0.27618
  -2   1   2 347.869 5.20808
  -1   1   2 1215.41 17.4881
   0   1   2 10.3103 0.29933
   1   1   2 6.53796 0.26789
   2   1   2 94.7792 1.45476
   3   1   2 168.568 2.31783
   4   1   2 52.5056 0.87972
   5   1   2 183.458 2.61414
   6   1   2 20.9254 0.59313
   7   1   2 6.46754 0.45414
   8   1   2 105.308 2.06657
   9   1   2 0.49490 0.57071
  10   1   2 0.75528 0.65082
  11   1   2 144.312 3.28893
  12   1   2 3.25989 0.96267
  13   1   2 32.2153 1.81586
  14   1   2 82.7154 2.98914
  15   1   2 0.97983 1.54595
 -16   2   2 17.3451 3.49179
 -15   2   2 21.0639 1.99722
 -14   2   2 16.6043 1.72127
 -13   2   2 140.838 3.42865
 -12   2   2 123.636 3.03031
 -11   2   2 35.5592 1.78873
 -10   2   2 0.74525 0.88033
  -9   2   2 14.6006 0.76843
  -8   2   2 12.1366 0.61136
  -7   2   2 14.9716 0.54967
  -6   2   2 47.1962 0.86283
  -5   2   2 7.94028 0.34785
  -4   2   2 184.112 2.64127
  -3   2   2 29.7916 0.52651
  -2   2   2 360.952 4.39123
  -1   2   2 1008.63 13.4797
   0   2   2 1881.72 25.9768
   1   2   2 355.909 4.57847
   2   2   2 1518.42 19.7217
   3   2   2 453.423 5.47820
   4   2   2 17.2967 0.46912
   5   2   2 0.48322 0.24739
   6   2   2 107.511 1.67110
   7   2   2 11.2664 0.50618
   8   2   2 0.61694 0.48665
   9   2   2 60.6594 1.58151
  10   2   2 40.1012 1.50393
  11   2   2 32.0461 1.58379
  12   2   2 166.549 4.04617
  13   2   2 63.5103 2.45066
  14   2   2 25.4411 1.97592
  15   2   2 37.7969 3.65908
 -16   3   2 12.4450 4.99436
 -15   3   2 2.96662 1.91891
 -14   3   2 2.30167 1.73182
 -13   3   2 1.51978 1.40690
 -12   3   2 52.8896 1.88254
 -11   3   2 102.325 2.52684
 -10   3   2 6.86692 1.01903
  -9   3   2 7.74905 0.79169
  -8   3   2 207.042 4.16560
  -7   3   2 7.31540 1.07574
  -6   3   2 17.5389 0.63758
  -5   3   2 219.513 3.32724
  -4   3   2 20.4290 0.49879
  -3   3   2 229.862 2.77213
  -2   3   2 10.4385 0.31470
  -1   3   2 981.597 12.7330
   0   3   2 0.17325 0.16086
   1   3   2 676.784 7.91772
   2   3   2 358.562 4.40764
   3   3   2 98.1636 1.44782
   4   3   2 4.89522 0.29940
   5   3   2 4.64082 0.30195
   6   3   2 21.7135 0.61764
   7   3   2 381.584 5.47053
   8   3   2 23.2342 0.83903
   9   3   2 174.389 3.42601
  10   3   2 19.9703 1.29202
  11   3   2 112.430 2.78988
  12   3   2 0.00000 1.10812
  13   3   2 38.0655 1.97324
  14   3   2 56.0578 2.57376
  15   3   2 3.90377 3.75016
 -16   4   2 22.9982 4.68110
 -15   4   2 30.4210 2.40836
 -14   4   2 14.8754 2.03079
 -13   4   2 74.5658 2.89141
 -12   4   2 17.1367 1.80539
 -11   4   2 5.63557 1.38349
 -10   4   2 1.88863 1.06984
  -9   4   2 8.97504 1.01542
  -8   4   2 0.89100 0.80977
  -7   4   2 612.736 10.4239
  -6   4   2 22.6008 1.16165
  -5   4   2 60.5928 1.09605
  -4   4   2 16.6053 0.62680
  -3   4   2 60.2394 0.90254
  -2   4   2 292.006 3.54144
  -1   4   2 43.7032 0.79803
   0   4   2 0.26330 0.20605
   1   4   2 349.469 4.36048
   2   4   2 49.3083 0.79629
   3   4   2 675.354 7.93120
   4   4   2 5.63695 0.37303
   5   4   2 80.1970 1.30743
   6   4   2 245.377 3.52942
   7   4   2 26.9558 0.96971
   8   4   2 122.819 2.54453
   9   4   2 211.030 4.17089
  10   4   2 135.551 3.17109
  11   4   2 25.5397 1.94960
  12   4   2 34.5387 2.13937
  13   4   2 17.8104 1.88900
  14   4   2 5.71193 1.69559
  15   4   2 33.8971 5.68464
 -15   5   2 2.90133 2.47139
 -14   5   2 46.0351 2.64676
 -13   5   2 18.0244 1.92329
 -12   5   2 105.923 3.08792
 -11   5   2 25.6203 1.84682
 -10   5   2 7.55786 1.62394
  -9   5   2 1.09462 1.14752
  -8   5   2 33.0477 1.32555
  -7   5   2 2.00538 0.85132
  -6   5   2 39.0492 1.05884
  -5   5   2 96.8865 1.53453
  -4   5   2 292.703 3.88828
  -3   5   2 40.7520 0.86593
  -2   5   2 409.519 5.17251
  -1   5   2 1.31306 0.29787
   0   5   2 82.0751 1.33884
   1   5   2 220.798 2.88757
   2   5   2 128.343 1.72664
   3   5   2 30.2659 0.67374
   4   5   2 97.2954 1.45433
   5   5   2 114.925 1.73107
   6   5   2 543.999 8.23450
   7   5   2 64.7359 1.72715
   8   5   2 1.53973 1.07316
   9   5   2 0.40078 1.11001
  10   5   2 1.34080 1.03316
  11   5   2 0.93469 1.19875
  12   5   2 7.81128 1.51168
  13   5   2 41.7611 2.48056
  14   5   2 27.3937 3.06974
 -14   6   2 12.3032 3.19410
 -13   6   2 30.0198 3.75629
 -12   6   2 2.34245 1.76296
 -11   6   2 41.1124 2.51762
 -10   6   2 1.03029 1.17364
  -9   6   2 28.4254 1.66159
  -8   6   2 6.98359 1.22193
  -7   6   2 19.1111 1.18408
  -6   6   2 40.6259 1.90779
  -5   6   2 86.2229 1.66265
  -4   6   2 16.1540 0.96476
  -3   6   2 6.60475 0.61762
  -2   6   2 82.1160 1.82009
  -1   6   2 94.9766 1.74773
   0   6   2 41.3350 1.07824
   1   6   2 109.260 2.12150
   2   6   2 33.0797 0.96997
   3   6   2 87.7862 1.52393
   4   6   2 0.10132 0.33659
   5   6   2 10.8695 0.68486
   6   6   2 10.3786 0.71051
   7   6   2 0.51356 0.77674
   8   6   2 49.9803 2.34722
   9   6   2 0.44291 1.17478
  10   6   2 1.77252 1.14122
  11   6   2 0.17378 1.41188
  12   6   2 0.39724 1.37292
  13   6   2 3.66709 2.02029
  14   6   2 10.1080 4.66426
 -13   7   2 9.25176 3.65618
 -12   7   2 4.34771 3.44308
 -11   7   2 15.0119 2.29362
 -10   7   2 7.42023 1.35674
  -9   7   2 0.10181 0.73237
  -8   7   2 3.66646 0.87033
  -7   7   2 5.59891 0.74767
  -6   7   2 7.05921 0.88059
  -5   7   2 36.7144 1.48059
  -4   7   2 10.9992 0.98930
  -3   7   2 5.22937 0.85759
  -2   7   2 158.669 2.94397
  -1   7   2 6.18785 1.16090
   0   7   2 6.34319 0.90859
   1   7   2 10.9010 0.84994
   2   7   2 0.29603 0.54687
   3   7   2 1.24076 0.57397
   4   7   2 40.7318 1.34147
   5   7   2 106.255 2.37481
   6   7   2 65.2221 1.91077
   7   7   2 24.2926 1.25969
   8   7   2 7.27243 0.99886
   9   7   2 42.7272 2.16792
  10   7   2 25.3405 1.84270
  11   7   2 3.65112 1.81076
  12   7   2 5.03571 2.07816
 -12   8   2 0.70134 2.46657
 -11   8   2 2.15711 1.77307
 -10   8   2 53.5560 2.45754
  -9   8   2 2.92431 0.97621
  -8   8   2 56.9905 2.31082
  -7   8   2 14.1648 1.20375
  -6   8   2 84.1597 2.18083
  -5   8   2 38.8708 1.58888
  -4   8   2 2.72468 1.09252
  -3   8   2 29.3977 1.43129
  -2   8   2 31.1700 1.26962
  -1   8   2 21.3969 1.07864
   0   8   2 39.8846 1.60815
   1   8   2 21.9479 1.29525
   2   8   2 0.00000 0.70732
   3   8   2 3.26651 0.79112
   4   8   2 89.0108 2.22065
   5   8   2 2.03962 0.71798
   6   8   2 1.35139 0.74969
   7   8   2 12.3915 1.00966
   8   8   2 34.6943 1.94699
   9   8   2 13.0024 1.59588
  10   8   2 8.51749 1.62626
  11   8   2 2.87159 1.50352
 -12   9   2 0.00000 3.32369
 -11   9   2 0.52470 2.58933
 -10   9   2 28.0822 2.55160
  -9   9   2 2.33223 1.62090
  -8   9   2 7.80791 1.13315
  -7   9   2 0.41705 1.35582
  -6   9   2 29.3250 2.20433
  -5   9   2 3.04387 1.54473
  -4   9   2 6.17528 1.17391
  -3   9   2 156.543 3.25765
  -2   9   2 4.14775 0.88028
  -1   9   2 2.55551 0.66403
   0   9   2 34.6426 1.34484
   1   9   2 34.5000 1.48667
   2   9   2 27.7276 1.40957
   3   9   2 26.2332 1.36031
   4   9   2 17.7552 1.40491
   5   9   2 47.4300 1.91176
   6   9   2 7.41705 1.12357
   7   9   2 0.16920 0.92038
   8   9   2 3.47066 1.37226
   9   9   2 4.87668 1.75731
  10   9   2 1.76908 1.94548
  11   9   2 1.11755 2.94560
 -11  10   2 15.1947 4.90653
 -10  10   2 0.93295 2.84644
  -9  10   2 0.00000 1.59980
  -8  10   2 7.00514 1.74481
  -7  10   2 27.7390 2.01481
  -6  10   2 14.6383 2.22952
  -5  10   2 2.98229 2.11851
  -4  10   2 57.0429 2.50118
  -3  10   2 48.3338 1.90368
  -2  10   2 17.5188 1.32913
  -1  10   2 8.13926 1.01497
   0  10   2 34.0000 1.50918
   1  10   2 10.3495 1.03232
   2  10   2 2.04868 0.88424
   3  10   2 7.56587 1.23242
   4  10   2 47.4914 1.97534
   5  10   2 2.70323 1.18486
   6  10   2 21.8606 1.69014
   7  10   2 0.13656 1.11910
   8  10   2 1.93864 1.05805
   9  10   2 0.00000 2.68633
  -8  11   2 0.85020 1.96898
  -7  11   2 5.43483 2.34882
  -6  11   2 10.3331 2.58900
  -5  11   2 2.66458 1.88209
  -4  11   2 0.97477 2.03411
  -3  11   2 1.55616 1.29052
  -2  11   2 20.5621 1.70589
  -1  11   2 22.6531 1.69276
   0  11   2 3.19674 1.18053
   1  11   2 127.823 2.93212
   2  11   2 29.9006 1.63740
   3  11   2 11.0748 1.20750
   4  11   2 2.35232 1.13677
   5  11   2 5.23315 1.23593
   6  11   2 25.9978 1.73815
   7  11   2 8.49945 1.70961
   8  11   2 10.6971 3.37584
  -5  12   2 15.2836 3.87303
  -4  12   2 10.0679 2.64452
  -3  12   2 0.71290 1.77173
  -2  12   2 2.63460 1.98978
  -1  12   2 1.43820 1.65716
   0  12   2 124.208 3.68305
   1  12   2 1.30925 1.36578
   2  12   2 33.5399 2.03034
   3  12   2 1.01199 1.16045
   4  12   2 4.42577 1.82400
   5  12   2 3.19366 1.83403
  -2  13   2 2.01525 3.54195
   1  13   2 23.1528 5.16119
   2  13   2 6.43471 3.33759
 -13   0   3 0.00000 2.10854
 -12   0   3 0.00000 2.00116
 -11   0   3 0.61740 0.78800
 -10   0   3 0.00575 0.62864
  -9   0   3 0.01601 0.62500
  -8   0   3 0.02861 0.42621
  -7   0   3 0.19441 0.35484
  -6   0   3 0.23224 0.34223
  -5   0   3 0.22762 0.40525
  -4   0   3 0.11248 0.20760
  -3   0   3 0.16222 0.22502
  -2   0   3 0.30443 0.24233
  -1   0   3 0.22532 0.20213
   0   0   3 0.21648 0.18261
   1   0   3 0.20865 0.24043
   2   0   3 0.24390 0.26844
   3   0   3 0.37162 0.27331
   4   0   3 0.60129 0.32087
   5   0   3 0.06538 0.35440
   6   0   3 0.00000 0.36926
   7   0   3 0.00000 0.45407
   8   0   3 0.11371 0.49085
   9   0   3 0.22927 0.66406
  10   0   3 0.00000 0.75304
  11   0   3 0.11311 0.93696
  12   0   3 0.61629 1.12815
  13   0   3 0.47305 1.29046
  14   0   3 0.02812 1.31942
  15   0   3 0.00000 3.03222
 -16   1   3 24.8926 2.54022
 -15   1   3 2.54673 1.89684
 -14   1   3 65.0120 2.92544
 -13   1   3 8.41803 1.42922
 -12   1   3 0.00000 0.92994
 -11   1   3 12.1649 1.05907
 -10   1   3 36.4518 1.18792
  -9   1   3 98.0021 1.74661
  -8   1   3 26.9734 0.78572
  -7   1   3 19.7931 0.63039
  -6   1   3 223.991 3.29886
  -5   1   3 2.77737 0.27805
  -4   1   3 86.5268 1.34537
  -3   1   3 123.162 1.64391
  -2   1   3 328.262 4.34030
  -1   1   3 48.1350 0.73521
   0   1   3 467.248 6.28503
   1   1   3 376.799 4.93537
   2   1   3 355.927 5.23904
   3   1   3 1103.73 14.5385
   4   1   3 174.850 2.39016
   5   1   3 351.608 5.01332
   6   1   3 22.2990 0.68486
   7   1   3 53.4802 1.25114
   8   1   3 12.7201 0.72829
   9   1   3 77.6545 2.01259
  10   1   3 16.4112 1.09232
  11   1   3 43.3615 1.74141
  12   1   3 46.1634 1.89175
  13   1   3 2.10510 0.96232
  14   1   3 15.8450 1.37134
  15   1   3 4.51119 2.37989
 -16   2   3 11.4337 2.15166
 -15   2   3 49.8746 2.63171
 -14   2   3 0.00000 1.42556
 -13   2   3 2.54001 1.45564
 -12   2   3 17.1651 1.44902
 -11   2   3 151.169 3.44576
 -10   2   3 0.80390 0.90811
  -9   2   3 1.79923 0.46684
  -8   2   3 106.828 1.67792
  -7   2   3 31.7462 0.72916
  -6   2   3 39.2520 0.83214
  -5   2   3 0.15765 0.23351
  -4   2   3 576.456 7.25938
  -3   2   3 18.9447 0.42087
  -2   2   3 22.4016 0.44069
  -1   2   3 64.6009 0.95013
   0   2   3 805.319 10.5111
   1   2   3 127.876 1.83690
   2   2   3 222.699 2.89867
   3   2   3 13.3178 0.43540
   4   2   3 78.0675 1.24884
   5   2   3 124.967 1.85805
   6   2   3 15.3109 0.57212
   7   2   3 493.227 7.26770
   8   2   3 361.900 6.05545
   9   2   3 44.3109 1.38264
  10   2   3 0.80721 0.70268
  11   2   3 50.9858 1.85347
  12   2   3 3.38822 0.99434
  13   2   3 0.90237 1.14137
  14   2   3 14.4894 2.24342
 -16   3   3 10.4644 2.92165
 -15   3   3 37.4312 2.27331
 -14   3   3 16.9311 1.87696
 -13   3   3 7.33999 1.50454
 -12   3   3 4.08597 1.39507
 -11   3   3 1.50673 0.98183
 -10   3   3 28.8942 1.23668
  -9   3   3 12.6009 0.86827
  -8   3   3 152.497 2.87717
  -7   3   3 1184.99 18.1708
  -6   3   3 154.490 2.31928
  -5   3   3 179.545 2.53559
  -4   3   3 134.328 1.78528
  -3   3   3 141.262 1.80240
  -2   3   3 3.74717 0.23002
  -1   3   3 0.32115 0.16537
   0   3   3 3.33122 0.24763
   1   3   3 327.679 4.06360
   2   3   3 420.465 5.23546
   3   3   3 340.102 4.25440
   4   3   3 291.171 4.04801
   5   3   3 64.2922 1.15645
   6   3   3 242.021 3.52472
   7   3   3 80.7340 1.45756
   8   3   3 335.847 5.67594
   9   3   3 43.5382 1.39266
  10   3   3 43.6871 1.62107
  11   3   3 2.93814 1.04912
  12   3   3 10.1253 1.30048
  13   3   3 0.00000 1.54361
  14   3   3 23.6776 2.19997
 -16   4   3 0.00000 2.87703
 -15   4   3 93.4218 3.55002
 -14   4   3 44.9777 2.63006
 -13   4   3 16.5880 1.88067
 -12   4   3 191.219 5.05278
 -11   4   3 159.347 4.24903
 -10   4   3 1.93822 1.16248
  -9   4   3 4.40933 0.92123
  -8   4   3 26.4025 1.28747
  -7   4   3 27.9904 0.99193
  -6   4   3 609.102 8.40390
  -5   4   3 120.425 1.71922
  -4   4   3 852.044 9.91014
  -3   4   3 0.67010 0.21931
  -2   4   3 0.27986 0.18858
  -1   4   3 38.9294 0.74928
   0   4   3 458.184 6.09239
   1   4   3 128.708 1.68780
   2   4   3 505.149 6.01727
   3   4   3 118.645 1.56574
   4   4   3 92.1094 1.43916
   5   4   3 225.495 3.25812
   6   4   3 27.1105 0.80392
   7   4   3 126.850 2.24948
   8   4   3 16.1133 0.90133
   9   4   3 87.5742 2.17442
  10   4   3 55.8483 1.93600
  11   4   3 6.84690 1.15061
  12   4   3 13.4514 1.58980
  13   4   3 48.0970 2.49077
  14   4   3 65.2509 4.23928
 -15   5   3 10.8622 2.02169
 -14   5   3 44.5933 2.75302
 -13   5   3 52.9357 2.30381
 -12   5   3 39.7903 1.97412
 -11   5   3 6.38033 1.31061
 -10   5   3 172.061 4.23240
  -9   5   3 0.67605 0.89637
  -8   5   3 14.6258 1.18550
  -7   5   3 172.920 3.34125
  -6   5   3 2.72442 0.44956
  -5   5   3 64.6776 1.30610
  -4   5   3 169.065 2.27154
  -3   5   3 144.753 1.94038
  -2   5   3 40.5746 0.80491
  -1   5   3 389.781 5.27289
   0   5   3 934.470 12.2350
   1   5   3 580.154 7.16147
   2   5   3 174.018 2.26057
   3   5   3 19.6180 0.58069
   4   5   3 5.18611 0.37235
   5   5   3 12.3340 0.53817
   6   5   3 129.908 2.41506
   7   5   3 62.0287 1.65467
   8   5   3 238.005 5.94069
   9   5   3 9.61550 1.34827
  10   5   3 75.5724 2.71248
  11   5   3 0.00000 1.49071
  12   5   3 5.96028 1.80564
  13   5   3 1.07683 1.70872
  14   5   3 5.86067 2.40473
 -14   6   3 41.6274 4.47302
 -13   6   3 9.54219 1.81035
 -12   6   3 65.2385 3.77081
 -11   6   3 51.5572 3.19807
 -10   6   3 0.59533 1.01330
  -9   6   3 52.9676 1.97269
  -8   6   3 128.930 2.95242
  -7   6   3 54.2330 1.53614
  -6   6   3 349.862 5.44050
  -5   6   3 19.2335 0.83175
  -4   6   3 322.116 4.30655
  -3   6   3 282.065 3.99387
  -2   6   3 83.1741 1.49139
  -1   6   3 59.9311 1.18456
   0   6   3 35.6187 0.86793
   1   6   3 471.401 6.41179
   2   6   3 18.8233 0.75461
   3   6   3 1.77212 0.38469
   4   6   3 57.1958 1.26994
   5   6   3 0.49526 0.43582
   6   6   3 96.2087 1.93788
   7   6   3 100.202 2.23540
   8   6   3 197.745 4.90313
   9   6   3 122.481 3.55967
  10   6   3 22.8438 1.78829
  11   6   3 2.69120 1.51917
  12   6   3 4.02674 1.86641
  13   6   3 7.78174 2.54348
 -13   7   3 185.537 9.02237
 -12   7   3 21.4247 3.68468
 -11   7   3 115.827 3.88951
 -10   7   3 124.059 3.46175
  -9   7   3 47.3514 2.08068
  -8   7   3 11.1698 1.15941
  -7   7   3 52.7885 1.70569
  -6   7   3 75.6319 1.99904
  -5   7   3 141.057 2.50316
  -4   7   3 105.101 1.85375
  -3   7   3 17.3158 0.88444
  -2   7   3 17.9385 0.83904
  -1   7   3 202.341 3.37167
   0   7   3 170.078 2.92004
   1   7   3 51.4260 1.31044
   2   7   3 142.193 2.55519
   3   7   3 25.0718 1.02878
   4   7   3 8.21686 0.71780
   5   7   3 102.840 2.30747
   6   7   3 1.83364 0.64871
   7   7   3 148.366 3.38744
   8   7   3 180.966 4.68027
   9   7   3 2.25486 1.10913
  10   7   3 0.41669 1.13440
  11   7   3 1.19496 1.74855
  12   7   3 0.78973 2.07370
  13   7   3 1.84037 4.06961
 -13   8   3 0.00000 2.97805
 -12   8   3 45.5451 5.48075
 -11   8   3 78.8616 4.11991
 -10   8   3 6.07079 1.52549
  -9   8   3 60.6161 2.89193
  -8   8   3 14.5863 1.33209
  -7   8   3 15.5863 1.42658
  -6   8   3 340.532 6.27141
  -5   8   3 19.5258 1.41827
  -4   8   3 92.6374 2.04482
  -3   8   3 4.28269 0.74497
  -2   8   3 51.9497 1.56787
  -1   8   3 16.3259 1.10004
   0   8   3 197.885 3.46392
   1   8   3 133.147 2.63525
   2   8   3 127.788 2.48852
   3   8   3 36.6512 1.36194
   4   8   3 8.95859 0.79234
   5   8   3 15.2830 0.95237
   6   8   3 28.7016 1.46165
   7   8   3 28.8839 1.45951
   8   8   3 0.00000 1.03278
   9   8   3 16.2878 1.76119
  10   8   3 0.86287 1.36496
  11   8   3 2.06216 1.38931
  12   8   3 1.68558 2.44092
 -12   9   3 0.73305 2.83408
 -11   9   3 1.51799 1.90721
 -10   9   3 3.24330 2.28010
  -9   9   3 2.14092 1.36185
  -8   9   3 2.41896 1.00019
  -7   9   3 26.1421 2.04365
  -6   9   3 69.9867 2.81742
  -5   9   3 45.6719 2.51440
  -4   9   3 0.33270 0.86241
  -3   9   3 40.5494 1.48281
  -2   9   3 11.5597 0.91439
  -1   9   3 110.928 2.37798
   0   9   3 0.40753 0.69266
   1   9   3 62.9404 1.83004
   2   9   3 34.2765 1.48747
   3   9   3 4.18151 0.95631
   4   9   3 96.3493 2.35766
   5   9   3 22.0644 1.48271
   6   9   3 49.9387 2.14033
   7   9   3 10.7236 1.18211
   8   9   3 67.3145 2.57936
   9   9   3 30.6322 2.34456
  10   9   3 17.8418 2.10065
  11   9   3 4.05421 3.65738
 -11  10   3 12.2407 3.04605
 -10  10   3 10.3341 2.56105
  -9  10   3 0.97628 1.59271
  -8  10   3 101.183 3.57493
  -7  10   3 0.00000 1.73962
  -6  10   3 2.48999 2.19926
  -5  10   3 131.422 4.47304
  -4  10   3 15.4069 1.42333
  -3  10   3 15.3132 1.36547
  -2  10   3 9.08952 1.14382
  -1  10   3 36.4800 1.47273
   0  10   3 10.4275 1.02488
   1  10   3 68.3194 1.96195
   2  10   3 12.1026 1.12099
   3  10   3 43.9059 1.83538
   4  10   3 16.1813 1.28331
   5  10   3 1.86195 1.09520
   6  10   3 14.6380 1.44023
   7  10   3 114.947 3.26431
   8  10   3 2.75945 1.11739
   9  10   3 37.1073 3.67025
  -8  11   3 1.13261 2.20142
  -7  11   3 32.3695 2.85002
  -6  11   3 2.07835 2.38782
  -5  11   3 27.2475 2.64425
  -4  11   3 0.42667 2.67473
  -3  11   3 1.55917 1.26065
  -2  11   3 83.5889 2.79657
  -1  11   3 11.8409 1.71844
   0  11   3 148.448 3.20417
   1  11   3 2.74788 0.97157
   2  11   3 87.6616 2.42966
   3  11   3 10.2221 1.18703
   4  11   3 14.5133 1.31556
   5  11   3 0.05186 1.14340
   6  11   3 36.4726 2.09692
   7  11   3 10.8814 1.69260
   8  11   3 26.7506 5.39257
  -4  12   3 3.72508 2.68571
  -3  12   3 0.90591 1.69146
  -2  12   3 4.10874 1.83801
  -1  12   3 10.6769 1.87683
   0  12   3 4.09094 1.40262
   1  12   3 17.6095 1.53915
   2  12   3 5.64354 1.13428
   3  12   3 57.2197 2.40148
   4  12   3 0.47895 1.48763
   5  12   3 50.6781 4.37927
 -16   0   4 0.00000 3.73429
 -15   0   4 5.05768 3.51744
 -14   0   4 39.2545 3.89947
 -13   0   4 59.6890 3.24301
 -12   0   4 2.59188 1.47246
 -11   0   4 95.4635 2.66419
 -10   0   4 104.318 2.94187
  -9   0   4 549.067 11.1417
  -8   0   4 202.737 4.15627
  -7   0   4 989.343 17.0272
  -6   0   4 1633.26 29.3000
  -5   0   4 56.2252 1.26040
  -4   0   4 620.295 11.3382
  -3   0   4 42.5998 0.98596
  -2   0   4 653.159 11.5349
  -1   0   4 17.5823 0.54889
   0   0   4 180.141 3.25583
   1   0   4 75.7173 1.61305
   2   0   4 2461.36 47.5165
   3   0   4 441.725 9.11277
   4   0   4 3204.05 61.7627
   5   0   4 215.924 4.21854
   6   0   4 54.4766 1.48082
   7   0   4 189.960 3.88797
   8   0   4 105.015 2.49206
   9   0   4 28.9106 1.56271
  10   0   4 128.355 3.47671
  11   0   4 166.610 4.35434
  12   0   4 11.4002 1.45695
  13   0   4 20.3274 1.85722
  14   0   4 42.5782 2.55872
  15   0   4 56.2387 6.48078
 -16   1   4 0.00000 2.56005
 -15   1   4 13.8571 2.15239
 -14   1   4 18.1613 2.10684
 -13   1   4 16.5424 1.45007
 -12   1   4 105.214 2.59482
 -11   1   4 18.7868 0.98816
 -10   1   4 13.3395 0.72265
  -9   1   4 23.0348 0.88973
  -8   1   4 105.099 1.91152
  -7   1   4 83.0415 1.37865
  -6   1   4 1438.86 18.7176
  -5   1   4 17.5253 0.51228
  -4   1   4 55.4970 0.87187
  -3   1   4 231.012 3.05325
  -2   1   4 30.3511 0.55610
  -1   1   4 27.4726 0.48717
   0   1   4 1081.59 12.9352
   1   1   4 1639.44 20.4058
   2   1   4 8.73475 0.36518
   3   1   4 135.558 2.25354
   4   1   4 1012.28 13.6272
   5   1   4 36.2962 0.84608
   6   1   4 273.086 3.96745
   7   1   4 96.5339 1.63529
   8   1   4 174.031 2.77199
   9   1   4 22.7191 0.96206
  10   1   4 1.22595 0.59176
  11   1   4 23.0655 1.22222
  12   1   4 4.84164 0.89801
  13   1   4 92.3071 2.38885
  14   1   4 20.6608 1.36853
 -16   2   4 25.4269 2.37285
 -15   2   4 16.5940 1.95649
 -14   2   4 10.4672 1.73443
 -13   2   4 174.145 4.00676
 -12   2   4 6.79292 1.26420
 -11   2   4 45.1263 1.51017
 -10   2   4 87.1291 2.36818
  -9   2   4 7.57107 0.67456
  -8   2   4 12.4027 0.59258
  -7   2   4 847.113 12.0922
  -6   2   4 71.8165 1.22634
  -5   2   4 799.141 9.77691
  -4   2   4 314.628 3.93187
  -3   2   4 83.6093 1.23646
  -2   2   4 214.150 2.80833
  -1   2   4 855.445 11.1829
   0   2   4 119.870 1.65695
   1   2   4 3.53854 0.25897
   2   2   4 40.0816 0.69019
   3   2   4 85.1094 1.20615
   4   2   4 25.1252 0.61453
   5   2   4 24.1981 0.68122
   6   2   4 904.038 12.5157
   7   2   4 65.8366 1.45626
   8   2   4 189.050 3.31787
   9   2   4 19.0463 0.98202
  10   2   4 40.2471 1.55660
  11   2   4 82.2258 2.11829
  12   2   4 69.1998 2.11360
  13   2   4 1.00515 1.20564
  14   2   4 74.3979 2.67528
 -16   3   4 17.3531 2.36588
 -15   3   4 12.2397 1.63228
 -14   3   4 101.979 3.05372
 -13   3   4 0.32548 1.43850
 -12   3   4 112.672 3.06201
 -11   3   4 7.30540 1.23503
 -10   3   4 26.9161 1.20149
  -9   3   4 16.8536 0.96332
  -8   3   4 133.336 2.60736
  -7   3   4 5.54052 0.47027
  -6   3   4 6.72978 0.44401
  -5   3   4 757.390 9.29927
  -4   3   4 156.411 2.00151
  -3   3   4 118.151 1.55820
  -2   3   4 1.30421 0.19175
  -1   3   4 5.54435 0.27247
   0   3   4 627.968 7.96783
   1   3   4 815.470 10.3104
   2   3   4 43.6023 0.73875
   3   3   4 6.49388 0.35977
   4   3   4 671.696 8.42116
   5   3   4 3.64047 0.34564
   6   3   4 707.251 9.87815
   7   3   4 779.526 12.6419
   8   3   4 1.22080 0.56434
   9   3   4 113.248 2.55824
  10   3   4 0.73171 0.88434
  11   3   4 24.5681 1.67914
  12   3   4 1.39731 1.16010
  13   3   4 30.3299 1.92271
  14   3   4 33.6465 2.14762
 -16   4   4 7.19598 3.02605
 -15   4   4 2.03360 1.71799
 -14   4   4 73.2812 3.09935
 -13   4   4 19.5504 1.63309
 -12   4   4 7.37987 1.74274
 -11   4   4 11.1952 1.66879
 -10   4   4 74.8242 2.17476
  -9   4   4 6.33366 0.74979
  -8   4   4 116.130 2.56348
  -7   4   4 34.0535 1.03186
  -6   4   4 8.50891 0.50711
  -5   4   4 90.1721 1.37514
  -4   4   4 253.635 3.15066
  -3   4   4 283.018 3.50219
  -2   4   4 16.1480 0.47382
  -1   4   4 111.892 1.60154
   0   4   4 987.874 12.3747
   1   4   4 2.04996 0.27546
   2   4   4 440.417 5.28457
   3   4   4 161.681 2.12705
   4   4   4 50.4177 0.90602
   5   4   4 10.7378 0.52074
   6   4   4 93.1316 1.83172
   7   4   4 55.2982 1.67329
   8   4   4 21.2631 1.20579
   9   4   4 14.5809 1.15379
  10   4   4 0.57020 0.82122
  11   4   4 0.41301 1.02229
  12   4   4 24.4916 1.74899
  13   4   4 0.57764 1.31341
  14   4   4 40.1932 2.86696
 -15   5   4 38.5271 2.86908
 -14   5   4 3.80738 1.42997
 -13   5   4 17.1514 1.66109
 -12   5   4 0.59319 1.44001
 -11   5   4 8.40733 1.42108
 -10   5   4 28.5744 1.65592
  -9   5   4 23.8938 1.38808
  -8   5   4 143.104 2.74776
  -7   5   4 101.694 2.27111
  -6   5   4 39.1512 0.89543
  -5   5   4 313.510 3.97597
  -4   5   4 9.40239 0.45429
  -3   5   4 7.08903 0.37474
  -2   5   4 0.09322 0.22182
  -1   5   4 9.82046 0.45603
   0   5   4 4.97343 0.36846
   1   5   4 0.16517 0.23029
   2   5   4 133.321 1.81241
   3   5   4 121.983 1.78848
   4   5   4 13.0790 0.57481
   5   5   4 3.37739 0.46677
   6   5   4 5.75620 0.63455
   7   5   4 57.6006 1.63463
   8   5   4 0.97400 0.65248
   9   5   4 6.03191 1.08313
  10   5   4 0.70907 1.06131
  11   5   4 6.39891 1.68274
  12   5   4 0.88068 1.64815
  13   5   4 33.0742 3.34501
 -14   6   4 2.47578 1.78437
 -13   6   4 32.3300 3.18363
 -12   6   4 8.41338 2.29195
 -11   6   4 0.05388 1.27452
 -10   6   4 0.66459 0.84597
  -9   6   4 1.76431 0.83335
  -8   6   4 87.9058 2.15404
  -7   6   4 6.06085 0.70638
  -6   6   4 3.96397 0.73754
  -5   6   4 59.6960 1.17414
  -4   6   4 12.2577 0.61523
  -3   6   4 20.3372 0.71974
  -2   6   4 27.6950 0.80917
  -1   6   4 152.963 2.30976
   0   6   4 43.0785 1.01358
   1   6   4 24.3571 0.82917
   2   6   4 14.3056 0.65514
   3   6   4 65.7689 1.34665
   4   6   4 79.9557 1.66450
   5   6   4 5.19907 0.56064
   6   6   4 12.5266 0.85606
   7   6   4 10.7917 0.98432
   8   6   4 35.0203 1.57775
   9   6   4 5.91546 1.18624
  10   6   4 8.74426 1.37460
  11   6   4 3.37068 1.56188
  12   6   4 27.8471 2.45275
  13   6   4 0.85277 2.29914
 -13   7   4 22.0305 4.09151
 -12   7   4 2.64871 1.34778
 -11   7   4 1.16711 1.14176
 -10   7   4 4.51460 0.99809
  -9   7   4 3.73479 1.05708
  -8   7   4 44.4366 1.67316
  -7   7   4 3.30583 0.80456
  -6   7   4 16.8858 1.12657
  -5   7   4 22.0269 0.96966
  -4   7   4 8.83722 0.69037
  -3   7   4 9.89184 0.74059
  -2   7   4 0.42350 0.48624
  -1   7   4 0.44534 0.47244
   0   7   4 3.17705 0.52719
   1   7   4 3.72111 0.49705
   2   7   4 2.07299 0.46637
   3   7   4 16.0605 0.81062
   4   7   4 48.6320 1.50331
   5   7   4 6.73743 0.71679
   6   7   4 3.56876 0.71164
   7   7   4 99.7380 2.96403
   8   7   4 1.29255 0.79698
   9   7   4 47.9397 2.44217
  10   7   4 0.50857 1.17476
  11   7   4 18.3737 2.56248
  12   7   4 14.4533 3.95548
 -13   8   4 0.00000 7.23102
 -12   8   4 12.0472 1.98611
 -11   8   4 7.72294 2.11959
 -10   8   4 4.29741 1.27792
  -9   8   4 69.2357 2.44483
  -8   8   4 9.02426 0.94839
  -7   8   4 3.80915 0.95885
  -6   8   4 7.91659 1.14272
  -5   8   4 11.5763 1.07629
  -4   8   4 1.97151 0.65913
  -3   8   4 54.7865 1.49743
  -2   8   4 20.9593 1.07692
  -1   8   4 2.62940 0.63280
   0   8   4 15.3040 0.87910
   1   8   4 75.7381 1.74926
   2   8   4 9.29323 0.82533
   3   8   4 51.1836 1.51159
   4   8   4 26.8649 1.17997
   5   8   4 39.8364 1.56000
   6   8   4 2.18791 0.82898
   7   8   4 63.1603 2.54954
   8   8   4 4.64244 0.96978
   9   8   4 17.2743 1.97088
  10   8   4 0.37737 1.60435
  11   8   4 0.00000 1.83358
 -12   9   4 0.34565 2.16477
 -11   9   4 3.32104 2.06255
 -10   9   4 0.57725 1.46925
  -9   9   4 59.1168 3.11382
  -8   9   4 6.34496 1.46980
  -7   9   4 2.28162 1.37058
  -6   9   4 3.18575 1.45608
  -5   9   4 73.2319 2.47295
  -4   9   4 26.0040 1.42655
  -3   9   4 1.48204 0.78399
  -2   9   4 35.2285 1.41901
  -1   9   4 8.85383 0.87238
   0   9   4 0.33115 0.67646
   1   9   4 12.1729 0.96917
   2   9   4 24.8976 1.21560
   3   9   4 70.5477 1.89405
   4   9   4 0.51569 0.69017
   5   9   4 2.85792 0.82328
   6   9   4 47.1752 2.02408
   7   9   4 81.6818 2.85508
   8   9   4 2.62866 1.05425
   9   9   4 11.3857 1.76903
  10   9   4 1.89989 1.98707
 -11  10   4 1.21886 2.71919
 -10  10   4 12.9340 1.84644
  -9  10   4 4.40232 1.22933
  -8  10   4 61.0327 2.90016
  -7  10   4 18.3787 1.98742
  -6  10   4 18.5728 2.05711
  -5  10   4 3.39826 1.95197
  -4  10   4 33.3968 1.84056
  -3  10   4 1.71839 0.83360
  -2  10   4 30.1162 1.42590
  -1  10   4 68.5902 2.17112
   0  10   4 13.4660 1.17114
   1  10   4 7.95516 0.99805
   2  10   4 0.31503 0.76067
   3  10   4 3.76330 0.85629
   4  10   4 0.78875 0.80383
   5  10   4 2.27372 1.03491
   6  10   4 25.8666 1.66395
   7  10   4 12.2853 1.48970
   8  10   4 11.7250 1.50236
   9  10   4 26.2977 4.48095
  -9  11   4 0.00000 7.20150
  -8  11   4 3.83725 2.17520
  -7  11   4 18.3607 2.56929
  -6  11   4 55.8177 3.07255
  -5  11   4 45.5818 3.38366
  -4  11   4 7.66074 2.07225
  -3  11   4 0.27875 1.24775
  -2  11   4 4.89031 1.20915
  -1  11   4 1.13735 1.00096
   0  11   4 21.9757 1.46797
   1  11   4 11.1270 1.11859
   2  11   4 16.0947 1.20452
   3  11   4 0.62125 0.88467
   4  11   4 29.0627 1.56046
   5  11   4 0.57201 1.16136
   6  11   4 48.2788 2.45703
   7  11   4 59.5679 3.92611
  -4  12   4 27.5790 2.88208
  -3  12   4 7.32584 1.68419
  -2  12   4 0.27434 1.38626
  -1  12   4 46.5961 2.30088
   0  12   4 48.9475 2.16275
   1  12   4 16.2387 1.49636
   2  12   4 26.3372 1.77227
   3  12   4 5.21840 1.46202
   4  12   4 19.3500 3.10912
   5  12   4 12.6311 2.95146
  -2  13   4 0.00000 3.39169
 -13   0   5 0.97199 2.26038
 -12   0   5 0.10668 0.77974
 -11   0   5 0.56283 0.58772
 -10   0   5 0.01970 0.53646
  -9   0   5 1.72713 0.59680
  -8   0   5 0.07103 0.38837
  -7   0   5 0.00229 0.36770
  -6   0   5 0.15747 0.27262
  -5   0   5 0.18475 0.24788
  -4   0   5 0.39778 0.23793
  -3   0   5 0.11611 0.20654
  -2   0   5 0.19504 0.20724
  -1   0   5 0.14130 0.23846
   0   0   5 0.10751 0.22925
   1   0   5 0.25743 0.24691
   2   0   5 0.19585 0.31418
   3   0   5 0.37439 0.35736
   4   0   5 0.12252 0.39677
   5   0   5 0.68447 0.46589
   6   0   5 0.29171 0.44012
   7   0   5 0.18707 0.49169
   8   0   5 0.35475 0.55602
   9   0   5 0.00000 0.70174
  10   0   5 0.93209 0.82795
  11   0   5 1.86618 1.15194
  12   0   5 0.14399 1.04654
  13   0   5 1.17662 1.30516
  14   0   5 0.34348 1.47598
 -16   1   5 0.00000 2.35442
 -15   1   5 0.00000 2.43583
 -14   1   5 6.30672 1.58254
 -13   1   5 28.5870 1.80693
 -12   1   5 4.08473 0.95650
 -11   1   5 18.2566 0.92049
 -10   1   5 0.75011 0.45351
  -9   1   5 131.144 2.30704
  -8   1   5 0.44486 0.33135
  -7   1   5 104.963 1.57243
  -6   1   5 185.408 2.45347
  -5   1   5 26.0340 0.53287
  -4   1   5 31.3460 0.63645
  -3   1   5 341.416 4.39072
  -2   1   5 167.953 2.24473
  -1   1   5 235.491 2.85520
   0   1   5 70.7224 1.06437
   1   1   5 379.862 4.86899
   2   1   5 435.650 5.68906
   3   1   5 95.0407 1.60300
   4   1   5 366.639 5.21566
   5   1   5 1.93781 0.33221
   6   1   5 50.3643 1.16587
   7   1   5 128.641 2.18927
   8   1   5 0.46580 0.40211
   9   1   5 6.12072 0.65578
  10   1   5 5.21621 0.76970
  11   1   5 78.4592 2.06087
  12   1   5 18.0303 1.24650
  13   1   5 18.7044 1.37387
  14   1   5 0.73260 1.19697
 -16   2   5 2.30349 2.43993
 -15   2   5 1.84391 1.57812
 -14   2   5 2.06687 1.42280
 -13   2   5 2.95422 1.43807
 -12   2   5 0.01239 1.08501
 -11   2   5 26.0964 1.49905
 -10   2   5 50.2166 1.62834
  -9   2   5 33.9039 1.15618
  -8   2   5 158.069 2.50761
  -7   2   5 139.651 2.09769
  -6   2   5 153.067 2.14853
  -5   2   5 350.373 4.22842
  -4   2   5 98.8409 1.34263
  -3   2   5 3.86716 0.24862
  -2   2   5 20.7421 0.48710
  -1   2   5 157.996 2.04394
   0   2   5 145.678 1.92500
   1   2   5 304.298 3.80201
   2   2   5 415.554 5.26780
   3   2   5 22.5598 0.54848
   4   2   5 436.194 5.54910
   5   2   5 24.6945 0.72347
   6   2   5 33.0282 1.03560
   7   2   5 20.5035 0.88487
   8   2   5 4.17675 0.58342
   9   2   5 6.42225 0.72579
  10   2   5 3.98065 0.83447
  11   2   5 22.0086 1.39631
  12   2   5 89.7851 2.48023
  13   2   5 5.32941 1.15842
  14   2   5 11.7919 1.90142
 -16   3   5 3.70434 2.08539
 -15   3   5 0.99167 1.40869
 -14   3   5 15.0818 1.54494
 -13   3   5 34.3434 1.91110
 -12   3   5 18.0285 1.78883
 -11   3   5 27.3728 1.39273
 -10   3   5 13.0922 1.08954
  -9   3   5 123.532 2.39903
  -8   3   5 234.628 3.56335
  -7   3   5 147.899 2.23864
  -6   3   5 28.7946 0.62958
  -5   3   5 3.01088 0.26535
  -4   3   5 31.8611 0.61099
  -3   3   5 43.9544 0.75239
  -2   3   5 288.001 3.61507
  -1   3   5 69.5738 1.14501
   0   3   5 472.143 6.06810
   1   3   5 262.655 3.35969
   2   3   5 559.030 6.63539
   3   3   5 44.4804 0.80012
   4   3   5 11.2952 0.44654
   5   3   5 49.3070 1.01530
   6   3   5 160.448 2.80850
   7   3   5 0.95971 0.57340
   8   3   5 288.771 5.54299
   9   3   5 16.0764 1.08659
  10   3   5 3.17487 1.02592
  11   3   5 0.15597 1.01688
  12   3   5 15.3058 1.56489
  13   3   5 1.08361 1.26897
  14   3   5 72.8546 8.01763
 -16   4   5 8.43895 3.00739
 -15   4   5 14.4594 2.13508
 -14   4   5 25.8064 1.66925
 -13   4   5 73.8870 2.30159
 -12   4   5 49.7698 2.18874
 -11   4   5 82.3873 2.47426
 -10   4   5 4.28400 1.03861
  -9   4   5 1.03870 0.60124
  -8   4   5 139.497 2.55510
  -7   4   5 9.78142 0.56037
  -6   4   5 104.701 1.52430
  -5   4   5 165.254 2.17700
  -4   4   5 1.12933 0.23841
  -3   4   5 151.947 1.98599
  -2   4   5 97.2086 1.39785
  -1   4   5 323.702 4.21673
   0   4   5 325.862 4.29746
   1   4   5 879.121 11.1604
   2   4   5 37.4002 0.74003
   3   4   5 18.4599 0.61276
   4   4   5 158.678 2.36276
   5   4   5 5.97647 0.56201
   6   4   5 17.0472 0.88931
   7   4   5 39.4861 1.33865
   8   4   5 62.9288 1.72641
   9   4   5 11.2137 1.04664
  10   4   5 6.49111 1.11798
  11   4   5 27.3984 1.79317
  12   4   5 82.5064 2.88416
  13   4   5 2.55552 1.42242
 -16   5   5 3.25238 4.71149
 -15   5   5 5.06087 1.68381
 -14   5   5 24.1029 1.95442
 -13   5   5 62.0464 2.81769
 -12   5   5 16.0039 1.78615
 -11   5   5 7.54553 1.38022
 -10   5   5 38.4185 1.69780
  -9   5   5 26.8560 1.14973
  -8   5   5 90.1572 2.03756
  -7   5   5 260.247 3.86791
  -6   5   5 12.1521 0.70081
  -5   5   5 13.1487 0.53893
  -4   5   5 7.94556 0.42228
  -3   5   5 135.222 1.96512
  -2   5   5 99.0523 1.51107
  -1   5   5 186.038 2.68766
   0   5   5 0.34531 0.25972
   1   5   5 0.56461 0.29085
   2   5   5 282.519 3.97858
   3   5   5 41.4021 0.93846
   4   5   5 34.5119 0.89549
   5   5   5 116.911 2.10499
   6   5   5 31.5624 1.15082
   7   5   5 7.12638 0.79563
   8   5   5 38.3308 1.67037
   9   5   5 24.7577 1.46557
  10   5   5 19.3166 1.36880
  11   5   5 79.7402 2.89623
  12   5   5 1.39729 1.57163
  13   5   5 5.15811 2.60804
 -15   6   5 16.3700 4.08833
 -14   6   5 27.6118 3.24848
 -13   6   5 17.4641 2.77189
 -12   6   5 44.3815 2.68182
 -11   6   5 0.07466 1.07072
 -10   6   5 12.4650 1.18170
  -9   6   5 9.88771 0.93583
  -8   6   5 5.56454 0.73540
  -7   6   5 55.2982 1.50780
  -6   6   5 525.328 8.38335
  -5   6   5 66.0752 1.37648
  -4   6   5 31.8067 0.90312
  -3   6   5 38.7072 0.89839
  -2   6   5 22.4639 0.79717
  -1   6   5 0.41779 0.32051
   0   6   5 466.484 6.68180
   1   6   5 282.609 4.21846
   2   6   5 70.5617 1.41308
   3   6   5 1.74733 0.40894
   4   6   5 3.15560 0.50600
   5   6   5 58.5754 1.43085
   6   6   5 1.36530 0.56762
   7   6   5 123.326 3.07671
   8   6   5 18.0539 1.26158
   9   6   5 3.49237 0.94348
  10   6   5 2.22879 1.21939
  11   6   5 0.76408 1.49612
  12   6   5 11.7755 2.20095
  13   6   5 15.2699 4.59235
 -14   7   5 50.8050 5.13368
 -13   7   5 120.533 5.23838
 -12   7   5 1.04681 1.14216
 -11   7   5 36.2730 1.96270
 -10   7   5 120.669 3.53577
  -9   7   5 56.9867 1.93052
  -8   7   5 0.73927 0.82124
  -7   7   5 249.747 4.69879
  -6   7   5 20.5364 1.28648
  -5   7   5 331.146 5.55233
  -4   7   5 4.05893 0.57039
  -3   7   5 23.5270 0.93824
  -2   7   5 11.8980 0.69702
  -1   7   5 113.860 2.13664
   0   7   5 155.967 2.73231
   1   7   5 146.504 2.62391
   2   7   5 81.2065 1.73365
   3   7   5 0.12915 0.44308
   4   7   5 0.72571 0.52598
   5   7   5 4.02217 0.71994
   6   7   5 2.96193 0.73492
   7   7   5 1.80330 0.88104
   8   7   5 253.674 5.56531
   9   7   5 16.0123 1.63944
  10   7   5 1.19307 1.22169
  11   7   5 32.3818 3.19991
 -13   8   5 5.56442 3.23045
 -12   8   5 76.9904 3.69293
 -11   8   5 37.2369 2.54867
 -10   8   5 19.3324 1.64456
  -9   8   5 53.3704 1.98859
  -8   8   5 43.4945 2.04865
  -7   8   5 201.151 4.44957
  -6   8   5 269.645 5.55580
  -5   8   5 6.07400 0.97975
  -4   8   5 22.4411 1.15360
  -3   8   5 1.09260 0.57723
  -2   8   5 169.722 3.00937
  -1   8   5 89.0008 1.92147
   0   8   5 203.408 3.47888
   1   8   5 62.5521 1.57142
   2   8   5 7.97207 0.72486
   3   8   5 50.2964 1.61041
   4   8   5 5.56731 0.75185
   5   8   5 4.02557 0.79309
   6   8   5 28.9860 1.56975
   7   8   5 166.390 4.29567
   8   8   5 0.97004 1.02902
   9   8   5 35.0596 2.59337
  10   8   5 2.11173 1.56362
  11   8   5 12.5711 2.32124
 -12   9   5 1.42920 3.02206
 -11   9   5 30.0572 3.99421
 -10   9   5 11.4510 1.91362
  -9   9   5 8.58583 1.26609
  -8   9   5 0.88292 0.94009
  -7   9   5 12.4229 1.46227
  -6   9   5 5.58487 1.33815
  -5   9   5 3.43854 0.97935
  -4   9   5 6.77533 0.82074
  -3   9   5 27.7314 1.38084
  -2   9   5 39.0773 1.57170
  -1   9   5 20.4535 1.17967
   0   9   5 33.5390 1.33045
   1   9   5 189.112 3.40611
   2   9   5 34.2133 1.36596
   3   9   5 8.06892 0.87058
   4   9   5 44.6796 1.79553
   5   9   5 31.8289 1.54570
   6   9   5 31.1980 1.73316
   7   9   5 0.51323 1.04746
   8   9   5 114.397 3.49375
   9   9   5 13.5002 1.93648
  10   9   5 14.7245 2.93714
 -11  10   5 0.00000 3.74832
 -10  10   5 13.5526 2.29665
  -9  10   5 0.02880 1.16373
  -8  10   5 52.7106 2.68696
  -7  10   5 1.05061 1.33891
  -6  10   5 72.6634 2.98138
  -5  10   5 24.3724 1.77311
  -4  10   5 52.9988 2.05783
  -3  10   5 4.83507 0.95129
  -2  10   5 0.13969 0.78320
  -1  10   5 0.45232 0.76032
   0  10   5 47.6630 1.83564
   1  10   5 55.2415 1.83702
   2  10   5 0.59493 0.74142
   3  10   5 0.36636 0.79959
   4  10   5 32.0120 1.62530
   5  10   5 1.32852 0.99475
   6  10   5 1.75642 1.28632
   7  10   5 46.0614 2.37831
   8  10   5 1.13231 1.32630
  -8  11   5 2.08605 1.76530
  -7  11   5 6.36653 1.69310
  -6  11   5 5.90209 1.94943
  -5  11   5 66.2928 3.25203
  -4  11   5 29.9637 2.42585
  -3  11   5 51.6876 2.09236
  -2  11   5 66.6022 2.35120
  -1  11   5 15.8109 1.35851
   0  11   5 92.2072 2.60561
   1  11   5 44.2584 1.90268
   2  11   5 12.6026 1.33718
   3  11   5 5.25936 1.09066
   4  11   5 41.4378 1.94343
   5  11   5 2.31686 1.24553
   6  11   5 29.1712 2.49818
  -4  12   5 2.10871 3.89815
  -3  12   5 42.6082 2.48171
  -2  12   5 1.33756 1.15036
  -1  12   5 15.3715 1.48210
   0  12   5 22.9787 1.66979
   1  12   5 39.6976 2.13811
   2  12   5 10.4190 1.74324
   3  12   5 28.4414 2.16528
   4  12   5 15.1865 4.20706
 -16   0   6 0.54422 3.48933
 -15   0   6 12.3183 3.03382
 -14   0   6 29.6398 2.88971
 -13   0   6 207.349 5.65994
 -12   0   6 8.32847 1.17860
 -11   0   6 351.010 7.50357
 -10   0   6 47.8931 1.53927
  -9   0   6 925.002 16.7220
  -8   0   6 11.2805 0.81774
  -7   0   6 564.640 10.1878
  -6   0   6 250.579 4.70275
  -5   0   6 1810.86 31.7904
  -4   0   6 521.358 9.33379
  -3   0   6 735.009 12.1726
  -2   0   6 40.8047 0.93350
  -1   0   6 1885.19 30.8171
   0   0   6 574.650 9.82999
   1   0   6 74.8636 1.55220
   2   0   6 51.4218 1.40480
   3   0   6 7.87415 0.65974
   4   0   6 261.947 5.51085
   5   0   6 37.3737 1.35504
   6   0   6 142.351 3.34291
   7   0   6 107.755 2.77182
   8   0   6 556.619 11.4060
   9   0   6 3.36288 0.98100
  10   0   6 11.7144 1.42522
  11   0   6 0.00000 1.10844
  12   0   6 0.89721 1.27264
  13   0   6 13.1263 1.87380
 -16   1   6 19.3369 2.61485
 -15   1   6 6.44687 2.04788
 -14   1   6 0.00000 1.57162
 -13   1   6 143.449 3.12677
 -12   1   6 259.679 4.65620
 -11   1   6 93.7262 1.91526
 -10   1   6 438.063 6.56437
  -9   1   6 32.4477 1.01010
  -8   1   6 12.3126 0.56894
  -7   1   6 44.5438 0.84209
  -6   1   6 407.198 5.06314
  -5   1   6 2.33056 0.24490
  -4   1   6 0.69086 0.21779
  -3   1   6 192.407 2.58285
  -2   1   6 6.30606 0.29870
  -1   1   6 32.7005 0.55668
   0   1   6 218.634 2.69275
   1   1   6 94.5183 1.37316
   2   1   6 253.133 3.41548
   3   1   6 92.7605 1.53993
   4   1   6 109.516 1.84138
   5   1   6 501.443 7.29515
   6   1   6 33.4630 1.01360
   7   1   6 135.126 2.33355
   8   1   6 96.8742 1.89392
   9   1   6 156.500 2.92673
  10   1   6 37.9690 1.56588
  11   1   6 0.93661 0.81475
  12   1   6 38.7377 1.98629
  13   1   6 101.132 3.20303
  14   1   6 8.87653 3.77181
 -16   2   6 1.93087 1.89739
 -15   2   6 1.82389 1.57613
 -14   2   6 88.7229 2.68599
 -13   2   6 25.2357 1.49164
 -12   2   6 68.6422 2.01694
 -11   2   6 147.209 2.71327
 -10   2   6 40.0743 1.38972
  -9   2   6 147.434 2.60717
  -8   2   6 90.8686 1.58098
  -7   2   6 144.396 2.13793
  -6   2   6 288.430 3.55028
  -5   2   6 124.721 1.66838
  -4   2   6 349.348 4.54872
  -3   2   6 18.5689 0.51153
  -2   2   6 628.034 7.62867
  -1   2   6 106.765 1.42505
   0   2   6 27.9781 0.59669
   1   2   6 363.385 4.52590
   2   2   6 392.625 4.88896
   3   2   6 190.731 2.57810
   4   2   6 0.35936 0.25779
   5   2   6 136.012 2.32514
   6   2   6 131.278 2.35988
   7   2   6 11.7927 0.76087
   8   2   6 109.688 2.25028
   9   2   6 31.6615 1.37718
  10   2   6 6.51828 0.95843
  11   2   6 2.32386 0.93620
  12   2   6 64.0259 2.41661
  13   2   6 9.93987 1.36005
 -16   3   6 36.3115 2.49863
 -15   3   6 14.3897 1.83553
 -14   3   6 3.10237 1.18961
 -13   3   6 103.148 2.51238
 -12   3   6 2.22352 1.05136
 -11   3   6 5.52946 0.87480
 -10   3   6 52.4952 1.48560
  -9   3   6 72.4200 1.76447
  -8   3   6 67.5931 1.41200
  -7   3   6 17.2599 0.60789
  -6   3   6 454.486 5.28676
  -5   3   6 1.44320 0.24883
  -4   3   6 38.4323 0.74306
  -3   3   6 37.1223 0.73433
  -2   3   6 228.305 2.92788
  -1   3   6 0.24939 0.21480
   0   3   6 652.971 8.33227
   1   3   6 3.92247 0.31365
   2   3   6 576.867 7.09723
   3   3   6 4.68492 0.32074
   4   3   6 46.6381 0.99587
   5   3   6 3.53977 0.54421
   6   3   6 17.7475 0.93092
   7   3   6 43.1642 1.40971
   8   3   6 60.1439 1.78789
   9   3   6 158.435 3.34250
  10   3   6 7.48501 1.20781
  11   3   6 0.50189 1.07383
  12   3   6 0.29242 1.19149
  13   3   6 12.7567 1.53868
 -16   4   6 40.5052 3.15588
 -15   4   6 2.50170 1.42533
 -14   4   6 23.8459 1.61522
 -13   4   6 6.98773 1.52505
 -12   4   6 27.4775 1.53410
 -11   4   6 85.3577 2.25974
 -10   4   6 9.25613 0.92666
  -9   4   6 53.1768 1.45719
  -8   4   6 171.377 2.65161
  -7   4   6 39.7066 0.98275
  -6   4   6 91.0863 1.49097
  -5   4   6 46.3670 0.84378
  -4   4   6 64.1605 1.02669
  -3   4   6 5.30566 0.32625
  -2   4   6 44.2374 0.80378
  -1   4   6 2.97000 0.31391
   0   4   6 207.478 2.86320
   1   4   6 311.634 4.16044
   2   4   6 14.4720 0.53553
   3   4   6 3.70628 0.37398
   4   4   6 28.4639 0.93544
   5   4   6 9.48812 0.63830
   6   4   6 59.4672 1.52809
   7   4   6 23.3600 1.15143
   8   4   6 121.740 2.77322
   9   4   6 0.00000 0.76097
  10   4   6 10.9679 1.16011
  11   4   6 2.59625 1.13971
  12   4   6 26.3396 1.88977
  13   4   6 24.1970 2.36686
 -15   5   6 0.00000 1.54061
 -14   5   6 0.90675 1.70175
 -13   5   6 20.3214 1.90274
 -12   5   6 23.0449 1.72232
 -11   5   6 16.1065 1.28990
 -10   5   6 7.04023 0.78624
  -9   5   6 0.58607 0.47410
  -8   5   6 64.9508 1.45609
  -7   5   6 46.1560 1.16997
  -6   5   6 129.653 2.19670
  -5   5   6 112.244 1.82050
  -4   5   6 128.043 1.90681
  -3   5   6 252.081 3.41264
  -2   5   6 57.9629 1.03335
  -1   5   6 484.842 6.57546
   0   5   6 195.590 2.85846
   1   5   6 56.2365 1.10341
   2   5   6 1.11925 0.33231
   3   5   6 63.2305 1.18929
   4   5   6 144.828 2.42897
   5   5   6 40.7768 1.22661
   6   5   6 5.77179 0.71603
   7   5   6 28.1593 1.46782
   8   5   6 25.8035 1.49002
   9   5   6 13.0178 1.27012
  10   5   6 48.2524 2.12168
  11   5   6 1.98822 1.22583
  12   5   6 14.4659 1.76916
 -15   6   6 45.9654 3.59432
 -14   6   6 3.62528 2.31553
 -13   6   6 13.4599 1.93535
 -12   6   6 2.66229 1.13791
 -11   6   6 20.3347 1.39084
 -10   6   6 91.6929 2.35788
  -9   6   6 0.51328 0.64474
  -8   6   6 3.82874 0.73750
  -7   6   6 8.84130 0.71553
  -6   6   6 5.52330 0.60682
  -5   6   6 0.43289 0.35617
  -4   6   6 17.2815 0.78754
  -3   6   6 50.1214 1.13990
  -2   6   6 15.3271 0.67104
  -1   6   6 8.66827 0.54961
   0   6   6 260.251 3.93220
   1   6   6 69.9941 1.41816
   2   6   6 63.0366 1.34044
   3   6   6 52.1655 1.24956
   4   6   6 23.3183 1.02147
   5   6   6 5.10451 0.62902
   6   6   6 28.0396 1.22708
   7   6   6 10.1447 1.07848
   8   6   6 9.59051 1.15589
   9   6   6 17.0604 1.42867
  10   6   6 20.5558 1.58285
  11   6   6 5.75992 1.34803
  12   6   6 2.25276 2.48482
 -14   7   6 1.58274 2.09882
 -13   7   6 20.7573 2.07606
 -12   7   6 6.86651 1.50682
 -11   7   6 99.7388 3.02327
 -10   7   6 1.24157 0.96001
  -9   7   6 30.5165 1.62994
  -8   7   6 21.3840 1.41457
  -7   7   6 12.5794 1.20054
  -6   7   6 18.0169 1.19902
  -5   7   6 16.1351 0.90940
  -4   7   6 14.1466 0.84547
  -3   7   6 68.3556 1.64941
  -2   7   6 9.54316 0.71561
  -1   7   6 10.3878 0.68801
   0   7   6 2.88859 0.50783
   1   7   6 0.70973 0.45764
   2   7   6 0.50101 0.46493
   3   7   6 53.1422 1.53983
   4   7   6 19.5238 1.10127
   5   7   6 79.1008 2.05886
   6   7   6 0.40401 0.76035
   7   7   6 12.7628 1.22774
   8   7   6 32.4941 1.79053
   9   7   6 46.1143 2.13540
  10   7   6 0.91790 1.36783
  11   7   6 23.1648 4.93828
 -13   8   6 2.94564 1.90859
 -12   8   6 5.08728 1.50179
 -11   8   6 1.41848 1.66711
 -10   8   6 48.3784 2.01219
  -9   8   6 8.36056 1.09484
  -8   8   6 29.0790 1.88812
  -7   8   6 5.39712 1.21448
  -6   8   6 6.38072 0.98614
  -5   8   6 64.4298 2.11037
  -4   8   6 74.4864 1.86155
  -3   8   6 85.6885 2.00573
  -2   8   6 96.3293 2.14525
  -1   8   6 29.8958 1.22799
   0   8   6 7.65473 0.70443
   1   8   6 18.1335 0.95385
   2   8   6 1.99169 0.62323
   3   8   6 7.20659 0.79885
   4   8   6 36.6686 1.54707
   5   8   6 2.90362 0.84183
   6   8   6 24.5871 1.72644
   7   8   6 1.58152 1.06802
   8   8   6 35.0685 2.14535
   9   8   6 0.57319 1.14567
  10   8   6 3.49040 1.90274
  11   8   6 3.45377 4.07532
 -12   9   6 3.66427 2.60403
 -11   9   6 4.36013 2.14025
 -10   9   6 11.4488 1.24755
  -9   9   6 0.00000 0.96131
  -8   9   6 0.82500 1.00350
  -7   9   6 6.40424 1.14782
  -6   9   6 40.8478 2.06690
  -5   9   6 30.6620 1.80443
  -4   9   6 44.2984 1.68458
  -3   9   6 11.8656 0.99842
  -2   9   6 20.1285 1.16731
  -1   9   6 2.30291 0.70580
   0   9   6 1.10872 0.66296
   1   9   6 2.24929 0.68422
   2   9   6 15.6601 1.02389
   3   9   6 2.81702 0.78330
   4   9   6 30.7100 1.55100
   5   9   6 15.8229 1.26328
   6   9   6 34.1477 2.07531
   7   9   6 44.4312 2.33130
   8   9   6 5.79478 1.32996
   9   9   6 9.96312 1.66053
 -11  10   6 0.14638 3.57227
 -10  10   6 8.76375 1.49279
  -9  10   6 0.56513 1.34074
  -8  10   6 0.96337 1.44295
  -7  10   6 6.88997 1.38540
  -6  10   6 26.2833 1.75961
  -5  10   6 17.1007 1.64388
  -4  10   6 43.7134 1.85433
  -3  10   6 0.34376 0.89399
  -2  10   6 4.89383 0.92558
  -1  10   6 1.52750 0.80386
   0  10   6 5.25715 0.91909
   1  10   6 86.2857 2.33000
   2  10   6 39.4996 1.80657
   3  10   6 1.93486 0.90112
   4  10   6 1.06499 0.94210
   5  10   6 0.69336 1.10522
   6  10   6 18.2738 2.08952
   7  10   6 1.35161 1.33376
  -8  11   6 2.52179 2.71686
  -7  11   6 8.18347 1.98198
  -6  11   6 25.3573 2.31632
  -5  11   6 0.48319 1.76968
  -4  11   6 0.71849 1.63961
  -3  11   6 0.81175 0.92030
  -2  11   6 18.1607 1.41815
  -1  11   6 0.93953 0.95128
   0  11   6 1.16718 0.94767
   1  11   6 10.0312 1.17141
   2  11   6 13.9486 1.38770
   3  11   6 6.15530 1.31652
   4  11   6 1.13845 1.21830
   5  11   6 8.52337 1.78289
   6  11   6 43.3079 5.64321
  -3  12   6 5.71210 1.48189
  -2  12   6 1.59523 1.13665
  -1  12   6 10.7028 1.40781
   0  12   6 2.86790 1.35051
   1  12   6 24.4401 1.66230
   2  12   6 3.96057 1.86208
   3  12   6 0.94607 2.01719
 -16   0   7 0.00000 4.04208
 -15   0   7 1.60250 2.04066
 -14   0   7 2.03779 1.83519
 -13   0   7 1.10841 1.07462
 -12   0   7 1.08988 0.87339
 -11   0   7 0.17464 0.64272
 -10   0   7 0.00814 0.51611
  -9   0   7 0.92591 0.53473
  -8   0   7 0.11904 0.43890
  -7   0   7 0.22117 0.32329
  -6   0   7 0.08031 0.29012
  -5   0   7 0.18467 0.27968
  -4   0   7 0.20256 0.25378
  -3   0   7 0.14467 0.25227
  -2   0   7 0.22281 0.24759
  -1   0   7 0.48795 0.27236
   0   0   7 0.04592 0.25354
   1   0   7 0.10916 0.26733
   2   0   7 0.29733 0.38118
   3   0   7 0.07110 0.39098
   4   0   7 0.19931 0.43203
   5   0   7 0.12537 0.42105
   6   0   7 0.66475 0.53872
   7   0   7 0.36930 0.60373
   8   0   7 0.44010 0.69967
   9   0   7 0.24063 0.83763
  10   0   7 0.00000 0.90012
  11   0   7 0.00000 1.07071
  12   0   7 0.00000 1.24943
  13   0   7 0.64042 1.69615
 -16   1   7 2.37631 1.51471
 -15   1   7 18.7256 1.84453
 -14   1   7 27.0511 1.74972
 -13   1   7 0.73485 0.67356
 -12   1   7 17.4101 1.03081
 -11   1   7 45.8750 1.41193
 -10   1   7 0.74051 0.45472
  -9   1   7 0.17743 0.33680
  -8   1   7 34.8411 0.90625
  -7   1   7 47.5173 0.96450
  -6   1   7 65.0629 1.07529
  -5   1   7 500.293 6.43090
  -4   1   7 3.61320 0.28691
  -3   1   7 136.079 1.92245
  -2   1   7 94.1478 1.29445
  -1   1   7 8.67465 0.33420
   0   1   7 386.026 4.64208
   1   1   7 11.9291 0.41976
   2   1   7 0.41629 0.24639
   3   1   7 98.1493 1.71092
   4   1   7 54.2057 1.16566
   5   1   7 0.41731 0.34661
   6   1   7 0.15650 0.36962
   7   1   7 29.4607 1.04994
   8   1   7 17.7441 0.90317
   9   1   7 112.348 2.35888
  10   1   7 12.9171 1.25416
  11   1   7 3.72668 1.00180
  12   1   7 24.0653 1.65135
  13   1   7 2.74681 1.23671
  14   1   7 4.23748 4.58552
 -16   2   7 3.16822 1.43609
 -15   2   7 7.94964 1.51027
 -14   2   7 61.0996 2.10322
 -13   2   7 101.859 2.34148
 -12   2   7 0.82915 0.59921
 -11   2   7 0.60411 0.53138
 -10   2   7 138.328 2.55274
  -9   2   7 1.93455 0.45171
  -8   2   7 34.0190 0.99930
  -7   2   7 84.9126 1.46405
  -6   2   7 123.030 1.68958
  -5   2   7 75.6064 1.22363
  -4   2   7 26.4228 0.65312
  -3   2   7 5.39618 0.32713
  -2   2   7 23.9776 0.60112
  -1   2   7 0.53797 0.19369
   0   2   7 69.2281 0.99059
   1   2   7 26.4058 0.63410
   2   2   7 83.6785 1.26713
   3   2   7 129.682 1.92251
   4   2   7 4.48010 0.44418
   5   2   7 68.1331 1.38336
   6   2   7 27.6797 0.99288
   7   2   7 48.6768 1.37220
   8   2   7 115.299 2.49731
   9   2   7 1.10419 0.68122
  10   2   7 8.28028 1.08866
  11   2   7 0.45551 0.89213
  12   2   7 59.0753 2.42673
  13   2   7 0.78469 1.60896
 -16   3   7 0.88087 1.60676
 -15   3   7 1.47350 1.24692
 -14   3   7 16.7583 1.32393
 -13   3   7 6.01741 1.09530
 -12   3   7 55.8884 1.84182
 -11   3   7 2.11195 0.63882
 -10   3   7 43.6713 1.35870
  -9   3   7 0.22869 0.43103
  -8   3   7 8.85280 0.56511
  -7   3   7 16.1522 0.68157
  -6   3   7 33.6801 0.81887
  -5   3   7 9.14965 0.42520
  -4   3   7 185.808 2.47789
  -3   3   7 933.360 11.7922
  -2   3   7 85.3581 1.26407
  -1   3   7 392.381 4.94869
   0   3   7 0.51249 0.25470
   1   3   7 67.6253 1.11442
   2   3   7 64.7044 1.13177
   3   3   7 207.296 2.90486
   4   3   7 394.201 5.83263
   5   3   7 12.9582 0.77397
   6   3   7 16.6697 0.89295
   7   3   7 70.7239 1.85935
   8   3   7 97.9606 2.38477
   9   3   7 0.66144 0.72174
  10   3   7 6.30494 1.14628
  11   3   7 3.72688 1.19943
  12   3   7 2.04931 1.54189
  13   3   7 1.27366 1.80749
 -16   4   7 8.76020 1.96186
 -15   4   7 7.14705 1.24966
 -14   4   7 3.06371 1.43879
 -13   4   7 28.2489 1.49887
 -12   4   7 10.8246 0.97098
 -11   4   7 63.7080 1.69525
 -10   4   7 25.9166 1.24614
  -9   4   7 0.37334 0.42282
  -8   4   7 81.9164 1.61239
  -7   4   7 106.064 1.80576
  -6   4   7 41.1304 1.00389
  -5   4   7 62.4847 1.13084
  -4   4   7 1157.65 14.6080
  -3   4   7 312.418 3.98823
  -2   4   7 31.7539 0.68654
  -1   4   7 122.466 1.89905
   0   4   7 116.062 1.76767
   1   4   7 50.5699 0.98647
   2   4   7 55.2372 1.02321
   3   4   7 64.0144 1.24282
   4   4   7 42.2827 1.07246
   5   4   7 4.05405 0.56759
   6   4   7 0.41140 0.53186
   7   4   7 139.683 2.83126
   8   4   7 22.3043 1.26498
   9   4   7 13.3849 1.18728
  10   4   7 5.39503 1.03793
  11   4   7 1.13747 1.14077
  12   4   7 2.22846 1.33579
  13   4   7 31.0506 5.71429
 -16   5   7 0.00000 4.47672
 -15   5   7 2.95668 1.28369
 -14   5   7 3.98918 1.37272
 -13   5   7 53.9311 2.37208
 -12   5   7 188.136 3.71682
 -11   5   7 30.0201 1.33248
 -10   5   7 101.768 2.22439
  -9   5   7 1.68179 0.48337
  -8   5   7 12.1842 0.70656
  -7   5   7 34.3231 1.13003
  -6   5   7 0.61766 0.38327
  -5   5   7 1111.83 14.6434
  -4   5   7 9.35877 0.51152
  -3   5   7 42.2866 0.99269
  -2   5   7 0.15845 0.29122
  -1   5   7 146.368 2.25360
   0   5   7 187.624 2.78770
   1   5   7 6.54619 0.46532
   2   5   7 139.128 2.20231
   3   5   7 67.4623 1.32649
   4   5   7 47.6796 1.22053
   5   5   7 13.0688 0.84898
   6   5   7 20.8074 1.12964
   7   5   7 4.77745 0.87189
   8   5   7 16.3807 1.26454
   9   5   7 0.19506 0.95048
  10   5   7 73.1411 2.73636
  11   5   7 1.69462 1.33228
  12   5   7 2.68846 1.90568
 -15   6   7 4.27216 2.27146
 -14   6   7 3.24065 1.39672
 -13   6   7 80.9928 3.09375
 -12   6   7 156.588 3.82433
 -11   6   7 6.78403 0.94855
 -10   6   7 63.9786 1.91282
  -9   6   7 14.1630 1.05756
  -8   6   7 21.4173 1.12434
  -7   6   7 35.0557 1.28595
  -6   6   7 138.451 2.66365
  -5   6   7 27.4039 1.01377
  -4   6   7 37.7164 1.16947
  -3   6   7 5.67209 0.53651
  -2   6   7 42.0361 1.11892
  -1   6   7 22.7498 0.85540
   0   6   7 251.322 3.84357
   1   6   7 28.6434 0.97808
   2   6   7 213.448 3.36616
   3   6   7 274.959 4.70026
   4   6   7 109.030 2.44404
   5   6   7 57.1988 1.67035
   6   6   7 42.5669 1.57137
   7   6   7 14.3605 1.20017
   8   6   7 34.9744 1.85575
   9   6   7 32.2763 1.77313
  10   6   7 0.73841 1.14350
  11   6   7 1.75548 1.37028
  12   6   7 21.7449 5.11102
 -14   7   7 9.96068 1.80205
 -13   7   7 49.9865 2.87185
 -12   7   7 67.4059 2.83061
 -11   7   7 75.1327 2.65082
 -10   7   7 58.7745 1.99087
  -9   7   7 4.56602 1.17390
  -8   7   7 248.762 5.15336
  -7   7   7 49.8777 1.95525
  -6   7   7 283.324 5.63537
  -5   7   7 183.990 3.38706
  -4   7   7 0.82981 0.49483
  -3   7   7 58.0443 1.53042
  -2   7   7 32.4600 1.23159
  -1   7   7 118.176 2.39914
   0   7   7 0.68123 0.45924
   1   7   7 61.5061 1.50929
   2   7   7 244.886 4.05690
   3   7   7 60.3662 1.76662
   4   7   7 2.73765 0.69701
   5   7   7 9.73882 1.05840
   6   7   7 0.25541 0.81498
   7   7   7 65.0066 2.41490
   8   7   7 11.3153 1.38854
   9   7   7 1.45953 1.15399
  10   7   7 40.5426 2.13424
 -13   8   7 60.5840 3.79745
 -12   8   7 107.553 3.71301
 -11   8   7 2.30797 1.38484
 -10   8   7 14.4836 1.32593
  -9   8   7 5.61733 1.07606
  -8   8   7 12.2637 1.21516
  -7   8   7 46.0946 2.10491
  -6   8   7 100.856 2.68960
  -5   8   7 0.76725 0.77437
  -4   8   7 219.967 4.00101
  -3   8   7 27.8382 1.25126
  -2   8   7 0.41186 0.56981
  -1   8   7 53.3574 1.66489
   0   8   7 28.1771 1.23643
   1   8   7 7.65911 0.75812
   2   8   7 39.9314 1.42745
   3   8   7 39.1823 1.63896
   4   8   7 29.1546 1.45884
   5   8   7 0.03181 0.82735
   6   8   7 82.3096 2.83268
   7   8   7 96.1150 3.15414
   8   8   7 1.09212 1.17879
   9   8   7 73.8080 3.03412
  10   8   7 2.61470 2.88552
 -12   9   7 8.92271 2.32970
 -11   9   7 36.6719 2.73019
 -10   9   7 2.10299 1.11145
  -9   9   7 4.04988 1.21970
  -8   9   7 33.3993 1.88845
  -7   9   7 50.8025 2.20291
  -6   9   7 0.49904 0.93780
  -5   9   7 70.9973 2.44181
  -4   9   7 75.6951 2.04387
  -3   9   7 18.4846 1.23560
  -2   9   7 42.9548 1.63683
  -1   9   7 3.85384 0.77948
   0   9   7 43.1923 1.62366
   1   9   7 229.976 4.27550
   2   9   7 70.0889 2.17800
   3   9   7 0.42137 0.83092
   4   9   7 55.1445 2.08446
   5   9   7 1.15069 0.99569
   6   9   7 27.3399 1.96605
   7   9   7 31.7497 2.29046
   8   9   7 51.0874 2.55443
 -10  10   7 20.9692 2.11503
  -9  10   7 1.79787 1.37007
  -8  10   7 8.18996 1.63281
  -7  10   7 56.6762 2.52195
  -6  10   7 101.326 3.08177
  -5  10   7 0.18739 1.14169
  -4  10   7 2.73826 1.03805
  -3  10   7 24.2467 1.42166
  -2  10   7 37.2723 1.66142
  -1  10   7 0.31563 0.79073
   0  10   7 98.2922 2.48969
   1  10   7 17.5673 1.25995
   2  10   7 57.5812 2.23248
   3  10   7 76.9477 2.74166
   4  10   7 0.65309 0.98135
   5  10   7 0.37035 1.29617
   6  10   7 29.1261 2.11044
   7  10   7 6.75880 3.41170
  -8  11   7 1.49156 3.66897
  -7  11   7 16.7127 2.27316
  -6  11   7 0.98774 1.73983
  -5  11   7 48.7536 2.65104
  -4  11   7 40.9577 2.30741
  -3  11   7 28.6916 1.63880
  -2  11   7 3.29276 1.05931
  -1  11   7 1.34342 1.00203
   0  11   7 56.0296 2.15029
   1  11   7 63.9839 2.29462
   2  11   7 0.86774 1.05597
   3  11   7 5.47231 1.34406
   4  11   7 0.06135 1.36756
   5  11   7 16.8667 4.57677
   6  11   7 4.82890 4.69273
  -3  12   7 8.82508 2.02488
  -2  12   7 22.2417 2.18014
  -1  12   7 12.7772 1.60545
   0  12   7 27.5365 1.94604
   1  12   7 4.60960 1.84566
   2  12   7 13.5624 2.79775
 -16   0   8 10.7097 2.61706
 -15   0   8 159.343 5.04680
 -14   0   8 357.827 8.96530
 -13   0   8 115.583 3.78927
 -12   0   8 261.795 5.95452
 -11   0   8 219.358 5.04925
 -10   0   8 9.72093 1.09330
  -9   0   8 38.2845 1.80426
  -8   0   8 167.497 3.82031
  -7   0   8 969.073 17.2729
  -6   0   8 44.5793 1.21633
  -5   0   8 77.5162 1.73007
  -4   0   8 222.895 3.95017
  -3   0   8 733.719 12.2194
  -2   0   8 67.2171 1.33157
  -1   0   8 305.548 5.28860
   0   0   8 92.7678 1.85960
   1   0   8 532.614 8.99617
   2   0   8 722.975 12.9670
   3   0   8 167.347 3.74718
   4   0   8 123.056 2.95650
   5   0   8 1.98610 0.58747
   6   0   8 346.274 7.35745
   7   0   8 106.439 2.88941
   8   0   8 242.547 5.53467
   9   0   8 12.2391 1.48328
  10   0   8 1.45096 1.16017
  11   0   8 61.2031 3.74996
  12   0   8 6.17181 1.97325
 -16   1   8 83.2409 3.11029
 -15   1   8 81.1765 2.87665
 -14   1   8 0.26140 0.75730
 -13   1   8 213.100 3.83921
 -12   1   8 92.7761 2.08803
 -11   1   8 45.2470 1.55238
 -10   1   8 106.673 2.00458
  -9   1   8 53.1532 1.22631
  -8   1   8 38.4278 1.08040
  -7   1   8 107.148 1.83606
  -6   1   8 437.988 5.93010
  -5   1   8 70.8158 1.17411
  -4   1   8 178.247 2.47660
  -3   1   8 181.097 2.41533
  -2   1   8 1170.05 13.6635
  -1   1   8 20.0124 0.53679
   0   1   8 608.643 7.22651
   1   1   8 174.385 2.25843
   2   1   8 581.741 7.17874
   3   1   8 64.3303 1.27639
   4   1   8 35.2196 1.00713
   5   1   8 124.696 2.15845
   6   1   8 44.5428 1.26703
   7   1   8 457.831 6.75699
   8   1   8 58.2239 1.66864
   9   1   8 79.9092 2.11951
  10   1   8 0.61972 0.84039
  11   1   8 17.1322 1.41694
  12   1   8 37.4456 1.98902
 -16   2   8 10.0259 1.50184
 -15   2   8 32.2963 1.74268
 -14   2   8 119.854 2.52632
 -13   2   8 1.39400 0.69928
 -12   2   8 16.1338 1.06517
 -11   2   8 107.855 2.21875
 -10   2   8 2.85927 0.55012
  -9   2   8 10.7084 0.70340
  -8   2   8 0.72805 0.33252
  -7   2   8 87.2551 1.50974
  -6   2   8 93.9160 1.54767
  -5   2   8 589.597 7.57615
  -4   2   8 50.0547 0.92779
  -3   2   8 111.526 1.66333
  -2   2   8 1.42343 0.23286
  -1   2   8 36.1109 0.68901
   0   2   8 22.7744 0.59042
   1   2   8 416.466 5.21017
   2   2   8 6.47318 0.37170
   3   2   8 70.3885 1.29140
   4   2   8 6.94999 0.58417
   5   2   8 0.32015 0.38209
   6   2   8 6.88530 0.64991
   7   2   8 61.5799 1.61148
   8   2   8 545.197 8.47914
   9   2   8 25.4890 1.32593
  10   2   8 37.7139 1.80182
  11   2   8 0.18596 1.00103
  12   2   8 3.61972 1.20429
  13   2   8 34.6179 5.19151
 -16   3   8 4.45911 1.72418
 -15   3   8 6.79414 1.22077
 -14   3   8 3.83131 0.96199
 -13   3   8 67.3038 2.00225
 -12   3   8 40.4674 1.45790
 -11   3   8 54.1204 1.62245
 -10   3   8 46.2449 1.38843
  -9   3   8 4.70716 0.59345
  -8   3   8 13.0070 0.66167
  -7   3   8 243.916 3.72251
  -6   3   8 140.816 2.17039
  -5   3   8 79.7194 1.32918
  -4   3   8 58.4424 1.02011
  -3   3   8 64.4693 1.01615
  -2   3   8 76.0409 1.14999
  -1   3   8 96.5379 1.45796
   0   3   8 504.070 6.54985
   1   3   8 0.19986 0.25394
   2   3   8 111.523 1.73361
   3   3   8 93.1830 1.69952
   4   3   8 17.2574 0.82561
   5   3   8 50.7406 1.41158
   6   3   8 70.4700 1.75218
   7   3   8 37.9083 1.38250
   8   3   8 4.22569 0.79546
   9   3   8 66.2537 2.01155
  10   3   8 4.57927 1.06576
  11   3   8 5.74846 1.26273
  12   3   8 4.68025 1.29415
 -16   4   8 2.95782 1.95799
 -15   4   8 2.17606 1.28624
 -14   4   8 34.6580 1.82398
 -13   4   8 0.08504 0.76670
 -12   4   8 7.72570 0.89524
 -11   4   8 80.0820 1.97192
 -10   4   8 56.7845 1.57416
  -9   4   8 28.7892 1.04223
  -8   4   8 9.18754 0.62307
  -7   4   8 248.221 3.63545
  -6   4   8 76.1320 1.41653
  -5   4   8 15.3938 0.60680
  -4   4   8 48.2780 0.96639
  -3   4   8 89.9989 1.50192
  -2   4   8 35.4464 0.85363
  -1   4   8 1.42743 0.31063
   0   4   8 0.53156 0.30046
   1   4   8 757.870 10.1191
   2   4   8 90.5629 1.46549
   3   4   8 103.675 1.87560
   4   4   8 3.63100 0.53235
   5   4   8 48.1341 1.40986
   6   4   8 1.15037 0.59756
   7   4   8 59.3544 1.70068
   8   4   8 77.4692 2.08735
   9   4   8 55.8760 2.00409
  10   4   8 8.19938 1.19098
  11   4   8 1.35008 1.36253
  12   4   8 0.59882 1.44037
 -16   5   8 34.2732 6.68964
 -15   5   8 0.64594 1.31589
 -14   5   8 0.98093 0.96925
 -13   5   8 25.6271 1.36108
 -12   5   8 22.1209 1.19659
 -11   5   8 22.3143 1.13632
 -10   5   8 49.4161 1.66654
  -9   5   8 0.80682 0.52785
  -8   5   8 103.273 1.95523
  -7   5   8 55.4747 1.38423
  -6   5   8 130.372 2.34841
  -5   5   8 47.8939 1.14537
  -4   5   8 74.7007 1.45341
  -3   5   8 164.135 2.64092
  -2   5   8 52.8256 1.23452
  -1   5   8 44.3673 1.05276
   0   5   8 181.621 2.87502
   1   5   8 5.82328 0.49873
   2   5   8 47.2746 1.14542
   3   5   8 0.24387 0.39752
   4   5   8 8.61803 0.71275
   5   5   8 75.8326 1.86775
   6   5   8 20.1865 1.17993
   7   5   8 0.92752 0.83391
   8   5   8 14.3425 1.31755
   9   5   8 4.69423 1.12885
  10   5   8 11.3451 1.41304
  11   5   8 1.78550 1.44380
 -15   6   8 2.11826 2.32273
 -14   6   8 0.98048 1.32797
 -13   6   8 9.06956 1.26610
 -12   6   8 0.89628 0.81856
 -11   6   8 31.6743 1.52166
 -10   6   8 11.3872 0.97753
  -9   6   8 30.2700 1.22330
  -8   6   8 33.6824 1.30833
  -7   6   8 3.05895 0.68057
  -6   6   8 0.35717 0.49221
  -5   6   8 10.1471 0.68259
  -4   6   8 28.3362 1.04929
  -3   6   8 148.581 2.62308
  -2   6   8 15.0904 0.77096
  -1   6   8 5.43291 0.54968
   0   6   8 4.04901 0.48990
   1   6   8 2.40988 0.47066
   2   6   8 0.79833 0.44468
   3   6   8 9.18746 0.77510
   4   6   8 8.43484 0.82706
   5   6   8 0.32792 0.61775
   6   6   8 12.6212 1.04988
   7   6   8 83.4319 2.54706
   8   6   8 7.79632 1.15420
   9   6   8 20.3497 1.59338
  10   6   8 1.08692 1.14742
  11   6   8 2.36154 2.20028
 -14   7   8 1.06940 1.58701
 -13   7   8 1.21503 1.20882
 -12   7   8 13.0023 1.91740
 -11   7   8 4.13632 1.02903
 -10   7   8 9.48474 1.03059
  -9   7   8 17.9628 1.32342
  -8   7   8 0.50237 0.77157
  -7   7   8 6.45112 0.95001
  -6   7   8 33.8869 1.57854
  -5   7   8 0.45060 0.53085
  -4   7   8 31.2119 1.23489
  -3   7   8 5.94217 0.67962
  -2   7   8 60.0903 1.58035
  -1   7   8 14.4994 0.88434
   0   7   8 0.67640 0.50514
   1   7   8 6.13414 0.65308
   2   7   8 37.7437 1.37254
   3   7   8 98.1021 2.36094
   4   7   8 6.15705 0.86800
   5   7   8 3.40970 0.91109
   6   7   8 55.4913 2.17417
   7   7   8 0.00000 0.97776
   8   7   8 0.80923 1.06544
   9   7   8 13.8430 1.62862
  10   7   8 0.36182 1.35777
 -13   8   8 2.71340 1.62514
 -12   8   8 3.13209 1.40380
 -11   8   8 25.9764 1.65744
 -10   8   8 18.1770 1.42968
  -9   8   8 0.26085 0.90538
  -8   8   8 29.6241 1.68835
  -7   8   8 2.46726 0.97077
  -6   8   8 49.5042 2.03570
  -5   8   8 30.2703 1.60032
  -4   8   8 46.1168 1.65571
  -3   8   8 58.1819 1.71672
  -2   8   8 0.60106 0.58686
  -1   8   8 22.5720 1.12464
   0   8   8 0.55070 0.61665
   1   8   8 8.35746 0.86262
   2   8   8 4.16884 0.87969
   3   8   8 11.5854 1.08657
   4   8   8 0.60323 0.75968
   5   8   8 0.09781 0.89729
   6   8   8 6.55609 1.34988
   7   8   8 8.73587 1.51399
   8   8   8 7.66820 1.50862
   9   8   8 1.03358 1.59002
 -12   9   8 0.00000 2.05714
 -11   9   8 25.1346 1.91636
 -10   9   8 3.80665 1.23546
  -9   9   8 20.0345 1.60320
  -8   9   8 14.9579 1.45022
  -7   9   8 43.1627 2.08853
  -6   9   8 0.65049 0.99820
  -5   9   8 1.51952 1.03181
  -4   9   8 4.68443 0.88580
  -3   9   8 2.10867 0.79908
  -2   9   8 36.2959 1.53835
  -1   9   8 22.3649 1.26345
   0   9   8 107.573 2.53713
   1   9   8 27.4217 1.42121
   2   9   8 49.9695 2.14460
   3   9   8 53.2895 2.18383
   4   9   8 0.00000 0.90138
   5   9   8 4.22125 1.20825
   6   9   8 3.05959 1.71811
   7   9   8 0.26166 1.31267
   8   9   8 2.24911 3.20976
 -10  10   8 3.38457 2.06519
  -9  10   8 1.23581 1.26799
  -8  10   8 9.73582 1.66899
  -7  10   8 0.11640 1.21312
  -6  10   8 63.0830 2.68730
  -5  10   8 25.4399 1.82052
  -4  10   8 1.75480 1.04744
  -3  10   8 8.93681 1.09439
  -2  10   8 13.2247 1.14685
  -1  10   8 2.05963 0.85304
   0  10   8 8.14995 1.03488
   1  10   8 102.161 2.77682
   2  10   8 1.93156 1.17578
   3  10   8 8.42777 1.34086
   4  10   8 3.59755 1.32237
   5  10   8 4.31400 1.85400
   6  10   8 0.10700 1.96443
   7  10   8 7.16150 3.82374
  -7  11   8 0.00000 1.85360
  -6  11   8 16.3680 1.80142
  -5  11   8 1.08839 1.30750
  -4  11   8 22.1465 1.86144
  -3  11   8 31.1786 1.68089
  -2  11   8 61.2696 2.41091
  -1  11   8 0.95609 0.95888
   0  11   8 50.7674 2.07326
   1  11   8 0.68746 1.07571
   2  11   8 25.0680 1.86321
   3  11   8 4.50678 1.57620
   4  11   8 1.44324 2.12548
  -3  12   8 7.92717 2.37728
  -2  12   8 1.74430 1.49080
  -1  12   8 0.58313 1.32008
   0  12   8 8.98254 2.12411
   1  12   8 24.6586 4.91366
 -16   0   9 3.06061 2.35433
 -15   0   9 0.78283 1.20335
 -14   0   9 0.26880 1.12443
 -13   0   9 0.24012 0.92502
 -12   0   9 1.26908 0.83966
 -11   0   9 0.57229 0.80895
 -10   0   9 0.14945 0.67433
  -9   0   9 0.36532 0.63303
  -8   0   9 0.46964 0.53653
  -7   0   9 0.38720 0.43523
  -6   0   9 0.04637 0.31363
  -5   0   9 0.18414 0.32370
  -4   0   9 0.23968 0.29524
  -3   0   9 0.00000 0.28258
  -2   0   9 0.14008 0.26114
  -1   0   9 0.22849 0.30763
   0   0   9 0.16802 0.30673
   1   0   9 0.14726 0.32649
   2   0   9 0.32081 0.36183
   3   0   9 0.00058 0.43997
   4   0   9 0.04788 0.46282
   5   0   9 0.32941 0.55604
   6   0   9 0.80162 0.66731
   7   0   9 0.89031 0.77051
   8   0   9 0.39882 0.79018
   9   0   9 0.74728 1.32800
  10   0   9 0.90166 1.49409
  11   0   9 0.55907 2.23048
  12   0   9 0.47127 1.93168
 -16   1   9 1.32287 1.12745
 -15   1   9 6.46598 1.11545
 -14   1   9 11.9318 1.06587
 -13   1   9 17.9430 1.13344
 -12   1   9 14.6000 1.06167
 -11   1   9 6.42190 0.71197
 -10   1   9 2.82361 0.55921
  -9   1   9 0.28232 0.43590
  -8   1   9 4.30592 0.50412
  -7   1   9 19.0642 0.73244
  -6   1   9 5.10516 0.39414
  -5   1   9 70.6919 1.20500
  -4   1   9 395.657 4.99926
  -3   1   9 56.3461 0.92616
  -2   1   9 437.368 5.27743
  -1   1   9 25.5197 0.63436
   0   1   9 16.7106 0.52752
   1   1   9 22.8796 0.64863
   2   1   9 149.966 2.16711
   3   1   9 3.47520 0.41539
   4   1   9 1.09735 0.38497
   5   1   9 92.7286 1.79223
   6   1   9 10.6620 0.83974
   7   1   9 84.0763 1.93134
   8   1   9 11.5017 0.91612
   9   1   9 1.39388 0.81787
  10   1   9 17.9580 1.40611
  11   1   9 0.64758 0.98188
  12   1   9 1.33863 1.36314
 -16   2   9 3.20663 1.20292
 -15   2   9 13.1124 1.18613
 -14   2   9 28.2891 1.33271
 -13   2   9 75.3032 2.14929
 -12   2   9 0.93877 0.69504
 -11   2   9 11.7181 0.92450
 -10   2   9 8.50118 0.72498
  -9   2   9 0.18843 0.40475
  -8   2   9 46.5912 1.06630
  -7   2   9 113.568 1.96565
  -6   2   9 34.8842 0.85362
  -5   2   9 5.88067 0.40581
  -4   2   9 53.7229 1.00267
  -3   2   9 105.797 1.57187
  -2   2   9 214.480 2.73382
  -1   2   9 56.0518 0.93719
   0   2   9 13.9144 0.50796
   1   2   9 15.2899 0.53745
   2   2   9 82.5688 1.53358
   3   2   9 30.9043 1.07366
   4   2   9 99.5781 1.96383
   5   2   9 37.1763 1.25304
   6   2   9 12.5724 0.84820
   7   2   9 22.1738 1.12214
   8   2   9 4.00218 0.75900
   9   2   9 3.45418 0.88583
  10   2   9 0.26979 0.96832
  11   2   9 6.42090 1.26087
  12   2   9 0.72655 1.63065
 -16   3   9 12.8556 1.81545
 -15   3   9 82.4752 2.53141
 -14   3   9 6.41465 1.00224
 -13   3   9 27.9189 1.44102
 -12   3   9 51.7809 1.81214
 -11   3   9 19.3198 1.04370
 -10   3   9 5.08785 0.66296
  -9   3   9 46.5771 1.40212
  -8   3   9 68.7752 1.45047
  -7   3   9 1.35737 0.39569
  -6   3   9 91.1411 1.57118
  -5   3   9 230.662 3.06507
  -4   3   9 75.1000 1.28470
  -3   3   9 398.008 5.23621
  -2   3   9 0.26743 0.26016
  -1   3   9 38.6365 0.83266
   0   3   9 179.971 2.46009
   1   3   9 270.038 3.41309
   2   3   9 270.065 4.08543
   3   3   9 10.5954 0.69017
   4   3   9 0.89877 0.45339
   5   3   9 12.2775 0.86118
   6   3   9 91.6485 2.00980
   7   3   9 36.0129 1.41318
   8   3   9 26.6071 1.35592
   9   3   9 24.2407 1.42594
  10   3   9 0.47562 1.04838
  11   3   9 0.55730 1.14978
  12   3   9 0.33667 1.90534
 -16   4   9 0.00000 2.50047
 -15   4   9 66.7724 2.41577
 -14   4   9 3.06219 0.90732
 -13   4   9 25.2703 1.31889
 -12   4   9 0.16447 0.66730
 -11   4   9 4.86531 0.74306
 -10   4   9 150.560 2.84374
  -9   4   9 13.7144 0.78685
  -8   4   9 2.28581 0.48936
  -7   4   9 440.410 6.43600
  -6   4   9 113.344 1.91603
  -5   4   9 18.1720 0.67722
  -4   4   9 237.212 3.43968
  -3   4   9 1.18326 0.36681
  -2   4   9 346.344 5.07059
  -1   4   9 0.19417 0.28969
   0   4   9 52.8451 1.11599
   1   4   9 18.1721 0.71389
   2   4   9 41.4995 1.10229
   3   4   9 14.0342 0.82597
   4   4   9 16.2604 0.92266
   5   4   9 2.13889 0.58608
   6   4   9 92.7860 2.07337
   7   4   9 32.7981 1.36943
   8   4   9 142.097 3.12586
   9   4   9 63.5728 2.19151
  10   4   9 4.67781 1.09797
  11   4   9 8.87752 1.47721
  12   4   9 1.31973 2.74836
 -16   5   9 3.45397 6.15437
 -15   5   9 0.10698 1.02598
 -14   5   9 0.35541 0.94448
 -13   5   9 55.6021 1.96549
 -12   5   9 93.0785 2.36675
 -11   5   9 57.1471 1.85651
 -10   5   9 0.56145 0.64394
  -9   5   9 179.659 3.18894
  -8   5   9 11.1458 0.78239
  -7   5   9 137.601 2.39644
  -6   5   9 404.396 6.65366
  -5   5   9 74.0972 1.51432
  -4   5   9 5.16243 0.52043
  -3   5   9 34.6870 1.14263
  -2   5   9 48.6640 1.21296
  -1   5   9 106.397 2.01137
   0   5   9 57.0434 1.26304
   1   5   9 233.926 3.61549
   2   5   9 0.27452 0.42326
   3   5   9 16.9356 0.86845
   4   5   9 7.53335 0.76893
   5   5   9 2.10273 0.72642
   6   5   9 4.98585 0.84911
   7   5   9 109.225 2.73065
   8   5   9 132.010 3.41570
   9   5   9 1.51592 1.11497
  10   5   9 13.5215 1.75308
  11   5   9 22.1283 4.50771
 -15   6   9 0.64547 1.85371
 -14   6   9 2.95239 0.98001
 -13   6   9 57.6860 2.13743
 -12   6   9 7.98507 1.05633
 -11   6   9 0.51948 0.78753
 -10   6   9 13.0493 1.21155
  -9   6   9 19.5621 1.14378
  -8   6   9 68.2859 1.84309
  -7   6   9 130.061 2.84326
  -6   6   9 63.9139 1.78148
  -5   6   9 85.9212 1.83551
  -4   6   9 132.610 2.44584
  -3   6   9 76.3843 1.66799
  -2   6   9 0.60264 0.42191
  -1   6   9 3.81598 0.52966
   0   6   9 116.773 2.23254
   1   6   9 46.7937 1.26663
   2   6   9 5.93464 0.67299
   3   6   9 1.22542 0.58711
   4   6   9 31.3742 1.47166
   5   6   9 29.1772 1.37206
   6   6   9 1.94878 0.80510
   7   6   9 34.1691 1.84972
   8   6   9 157.435 3.97253
   9   6   9 39.8971 2.38568
  10   6   9 38.9725 2.20297
 -14   7   9 21.9909 2.68429
 -13   7   9 0.09700 1.39353
 -12   7   9 46.7266 2.27210
 -11   7   9 1.61340 1.02982
 -10   7   9 2.10913 0.91289
  -9   7   9 4.02526 0.93544
  -8   7   9 27.3619 1.57877
  -7   7   9 0.66270 0.74684
  -6   7   9 225.112 4.72496
  -5   7   9 10.7634 1.03054
  -4   7   9 22.0174 1.10061
  -3   7   9 37.3306 1.38471
  -2   7   9 0.40968 0.50561
  -1   7   9 0.73844 0.54468
   0   7   9 11.0917 0.81219
   1   7   9 54.3447 1.57896
   2   7   9 17.2815 1.13045
   3   7   9 15.8797 1.03780
   4   7   9 13.9000 1.13396
   5   7   9 1.50610 0.83690
   6   7   9 5.16391 1.02211
   7   7   9 52.6727 2.15160
   8   7   9 41.3616 2.36954
   9   7   9 4.39023 1.34951
  10   7   9 11.1650 3.68900
 -13   8   9 113.100 5.06930
 -12   8   9 0.68781 1.17456
 -11   8   9 81.4778 2.93479
 -10   8   9 49.5581 2.11300
  -9   8   9 0.59560 1.02295
  -8   8   9 20.0119 1.52772
  -7   8   9 81.0128 2.55875
  -6   8   9 37.9680 1.87277
  -5   8   9 82.3154 2.45963
  -4   8   9 0.35275 0.63278
  -3   8   9 9.35247 0.87048
  -2   8   9 0.59460 0.62990
  -1   8   9 2.20374 0.68016
   0   8   9 77.7805 2.00009
   1   8   9 4.45043 0.81544
   2   8   9 53.6155 2.18139
   3   8   9 13.0101 1.25803
   4   8   9 41.9083 1.99305
   5   8   9 13.5962 1.39253
   6   8   9 10.9875 1.55979
   7   8   9 21.4560 2.14602
   8   8   9 15.9730 1.81714
 -12   9   9 32.1467 5.10487
 -11   9   9 6.82874 1.39501
 -10   9   9 11.5454 1.50843
  -9   9   9 31.8789 1.95402
  -8   9   9 6.30090 1.33439
  -7   9   9 102.161 3.04543
  -6   9   9 70.9377 2.74817
  -5   9   9 47.4892 2.20146
  -4   9   9 7.44812 1.00510
  -3   9   9 90.6646 2.31693
  -2   9   9 6.71496 0.92826
  -1   9   9 51.2856 1.84802
   0   9   9 69.5504 2.17386
   1   9   9 280.916 5.40980
   2   9   9 76.4467 2.59376
   3   9   9 40.7764 2.05303
   4   9   9 0.18081 1.19397
   5   9   9 2.24393 1.32289
   6   9   9 0.59823 1.37590
   7   9   9 94.4549 8.05957
 -10  10   9 22.8740 3.06643
  -9  10   9 0.36006 1.36844
  -8  10   9 31.0967 2.06060
  -7  10   9 1.83052 1.40586
  -6  10   9 99.9590 3.15372
  -5  10   9 11.1691 1.54469
  -4  10   9 44.0214 2.24333
  -3  10   9 0.29839 0.87260
  -2  10   9 61.3510 2.11367
  -1  10   9 9.62710 1.14025
   0  10   9 108.312 2.72306
   1  10   9 3.23300 1.19990
   2  10   9 86.0102 3.09299
   3  10   9 2.53323 1.30774
   4  10   9 11.4405 1.72588
   5  10   9 0.00000 2.49014
  -8  11   9 2.59090 3.06422
  -7  11   9 18.2486 3.81923
  -6  11   9 6.77293 1.92690
  -5  11   9 65.1684 2.87592
  -4  11   9 3.25387 1.38111
  -3  11   9 54.2686 2.14478
  -2  11   9 1.75805 0.99143
  -1  11   9 1.22443 0.97288
   0  11   9 0.88371 0.99802
   1  11   9 20.0974 1.77170
   2  11   9 6.33790 1.57812
   3  11   9 15.2579 2.64529
   4  11   9 4.66447 3.38220
  -5  12   9 0.00000 3.91052
  -4  12   9 11.6624 3.98316
  -3  12   9 1.38486 2.16535
  -2  12   9 3.88820 1.88878
  -1  12   9 1.08530 2.41771
   0  12   9 0.00000 3.55468
 -16   0  10 120.803 4.38683
 -15   0  10 26.0512 2.18985
 -14   0  10 168.015 5.02622
 -13   0  10 1.27647 1.02534
 -12   0  10 165.704 4.22541
 -11   0  10 183.563 4.99962
 -10   0  10 3.09941 0.88597
  -9   0  10 42.3867 1.93255
  -8   0  10 50.5109 1.93105
  -7   0  10 121.004 2.91507
  -6   0  10 20.7770 1.09591
  -5   0  10 395.840 7.31925
  -4   0  10 330.587 5.77479
  -3   0  10 29.6150 0.99193
  -2   0  10 177.372 3.30037
  -1   0  10 26.9539 0.96885
   0   0  10 46.0873 1.21536
   1   0  10 482.880 8.85810
   2   0  10 1.95996 0.52640
   3   0  10 38.2735 1.49766
   4   0  10 1.03886 0.58517
   5   0  10 46.8798 1.77654
   6   0  10 81.1796 2.47191
   7   0  10 10.4160 1.15620
   8   0  10 3.12861 1.15815
   9   0  10 64.1789 3.53416
  10   0  10 112.863 4.76925
  11   0  10 0.10984 1.77363
 -16   1  10 109.866 3.17455
 -15   1  10 63.0511 2.12835
 -14   1  10 23.8522 1.34528
 -13   1  10 52.5248 1.95830
 -12   1  10 0.63038 0.65205
 -11   1  10 84.3212 1.95400
 -10   1  10 48.3185 1.51835
  -9   1  10 40.1985 1.42149
  -8   1  10 62.9566 1.54627
  -7   1  10 134.566 2.25673
  -6   1  10 114.000 1.84279
  -5   1  10 1.66700 0.32474
  -4   1  10 458.095 5.97994
  -3   1  10 21.4516 0.60888
  -2   1  10 41.3417 0.79598
  -1   1  10 244.144 3.10137
   0   1  10 149.924 2.09567
   1   1  10 61.1134 1.10700
   2   1  10 250.162 3.81391
   3   1  10 112.660 1.99625
   4   1  10 94.3693 1.94255
   5   1  10 1.94079 0.53588
   6   1  10 32.5135 1.27904
   7   1  10 58.7569 1.73177
   8   1  10 90.1589 2.13361
   9   1  10 11.0784 1.10810
  10   1  10 8.82685 1.39383
  11   1  10 3.68396 1.33441
 -16   2  10 21.1203 1.56557
 -15   2  10 29.3175 1.47299
 -14   2  10 8.17926 1.08029
 -13   2  10 33.4420 1.54990
 -12   2  10 201.894 3.90011
 -11   2  10 19.0377 1.10117
 -10   2  10 22.5901 1.05255
  -9   2  10 121.513 2.34438
  -8   2  10 0.25504 0.37995
  -7   2  10 30.9146 0.99861
  -6   2  10 36.5959 0.93242
  -5   2  10 79.1289 1.40145
  -4   2  10 196.691 2.77754
  -3   2  10 42.7242 0.89283
  -2   2  10 13.4705 0.51542
  -1   2  10 202.516 2.71658
   0   2  10 90.6345 1.48952
   1   2  10 271.065 3.86708
   2   2  10 3.09036 0.45742
   3   2  10 150.890 2.69499
   4   2  10 94.5050 1.94995
   5   2  10 224.762 3.84479
   6   2  10 52.9907 1.65294
   7   2  10 5.77976 0.78466
   8   2  10 3.88845 0.83450
   9   2  10 0.47261 0.79883
  10   2  10 12.9721 1.39834
  11   2  10 3.27487 1.27836
 -16   3  10 29.8301 2.93289
 -15   3  10 10.5081 1.17858
 -14   3  10 7.30519 1.07498
 -13   3  10 46.4959 1.83938
 -12   3  10 25.2992 1.36009
 -11   3  10 86.0993 2.13729
 -10   3  10 34.8459 1.31014
  -9   3  10 53.0866 1.58880
  -8   3  10 42.5945 1.21219
  -7   3  10 9.15702 0.57508
  -6   3  10 217.941 3.06429
  -5   3  10 286.090 4.06320
  -4   3  10 329.455 4.43522
  -3   3  10 55.7839 1.18862
  -2   3  10 0.74226 0.35015
  -1   3  10 122.027 1.95777
   0   3  10 44.2406 1.00191
   1   3  10 3.77089 0.41148
   2   3  10 127.710 2.22329
   3   3  10 17.7763 0.89702
   4   3  10 0.20923 0.46626
   5   3  10 13.0026 0.87048
   6   3  10 4.53681 0.72978
   7   3  10 0.28593 0.64907
   8   3  10 19.4997 1.29291
   9   3  10 65.0178 2.22066
  10   3  10 1.66605 1.15584
  11   3  10 1.03109 1.24578
 -16   4  10 0.54581 2.62191
 -15   4  10 6.81116 1.16457
 -14   4  10 0.50123 0.84873
 -13   4  10 7.06927 1.02314
 -12   4  10 0.75291 0.79431
 -11   4  10 60.9510 1.80212
 -10   4  10 7.10483 0.77247
  -9   4  10 140.895 2.53314
  -8   4  10 4.13771 0.55420
  -7   4  10 0.30222 0.45176
  -6   4  10 110.402 2.09020
  -5   4  10 731.137 10.8020
  -4   4  10 4.86361 0.46061
  -3   4  10 124.539 2.02800
  -2   4  10 4.41136 0.44584
  -1   4  10 70.8957 1.42578
   0   4  10 1.45205 0.38581
   1   4  10 138.569 2.38132
   2   4  10 30.0875 1.03722
   3   4  10 45.0801 1.47112
   4   4  10 6.89949 0.73825
   5   4  10 1.99282 0.67705
   6   4  10 1.01611 0.67432
   7   4  10 32.2767 1.49490
   8   4  10 22.1001 1.50898
   9   4  10 95.9754 2.79329
  10   4  10 6.09595 1.29393
  11   4  10 4.86129 2.18737
 -15   5  10 5.45956 1.40432
 -14   5  10 0.00849 1.04858
 -13   5  10 65.0720 2.50287
 -12   5  10 40.5373 1.69353
 -11   5  10 13.6047 1.08610
 -10   5  10 223.108 4.16182
  -9   5  10 56.2876 1.66204
  -8   5  10 0.27175 0.57120
  -7   5  10 17.4460 0.93071
  -6   5  10 14.7035 0.88187
  -5   5  10 147.257 2.61984
  -4   5  10 35.5330 1.19043
  -3   5  10 6.73000 0.59193
  -2   5  10 4.37170 0.53244
  -1   5  10 37.4814 1.22209
   0   5  10 32.1897 1.13956
   1   5  10 14.1484 0.91877
   2   5  10 121.365 2.46173
   3   5  10 12.5448 0.89437
   4   5  10 54.7278 1.74228
   5   5  10 15.4034 1.11581
   6   5  10 60.5716 2.11102
   7   5  10 14.4411 1.25991
   8   5  10 2.58191 1.12425
   9   5  10 21.3511 1.70951
  10   5  10 1.01311 1.24656
 -15   6  10 1.87183 2.08513
 -14   6  10 6.30599 1.21562
 -13   6  10 1.97282 1.10358
 -12   6  10 43.3442 2.05358
 -11   6  10 0.94735 0.93968
 -10   6  10 45.3863 2.04189
  -9   6  10 0.24020 0.72409
  -8   6  10 1.08335 0.67724
  -7   6  10 13.6529 0.99377
  -6   6  10 48.9417 1.69992
  -5   6  10 48.8032 1.53849
  -4   6  10 35.3012 1.23823
  -3   6  10 28.9500 1.12454
  -2   6  10 0.28099 0.43936
  -1   6  10 0.47349 0.48163
   0   6  10 0.42173 0.45484
   1   6  10 1.32974 0.61431
   2   6  10 3.94365 0.74994
   3   6  10 51.2917 1.87299
   4   6  10 54.8639 1.93153
   5   6  10 34.6164 1.54283
   6   6  10 64.6069 2.03582
   7   6  10 2.12838 1.03324
   8   6  10 2.25492 1.27777
   9   6  10 0.55471 1.23948
  10   6  10 3.63668 2.27229
 -14   7  10 0.23812 1.53827
 -13   7  10 3.61513 1.27300
 -12   7  10 4.61661 1.28280
 -11   7  10 2.37351 1.21247
 -10   7  10 23.7869 1.65264
  -9   7  10 60.1130 2.22936
  -8   7  10 17.0191 1.35313
  -7   7  10 1.42535 0.86098
  -6   7  10 14.6523 1.21332
  -5   7  10 1.27024 0.70533
  -4   7  10 61.5558 1.61173
  -3   7  10 9.87121 0.79539
  -2   7  10 33.4692 1.25793
  -1   7  10 33.1896 1.27965
   0   7  10 110.773 2.27785
   1   7  10 46.8953 1.78822
   2   7  10 16.2960 1.15651
   3   7  10 2.36550 0.88384
   4   7  10 0.00000 0.79145
   5   7  10 0.65629 0.86605
   6   7  10 4.03718 1.04594
   7   7  10 1.70903 1.09442
   8   7  10 1.15902 1.16156
   9   7  10 0.52932 2.14470
 -13   8  10 0.24800 2.24406
 -12   8  10 0.83552 1.22635
 -11   8  10 1.98879 1.23165
 -10   8  10 18.0268 1.48283
  -9   8  10 0.36780 1.04006
  -8   8  10 0.04435 0.99561
  -7   8  10 30.7364 1.77534
  -6   8  10 2.00878 0.95524
  -5   8  10 52.4362 2.23530
  -4   8  10 14.5535 1.06977
  -3   8  10 3.24412 0.78462
  -2   8  10 9.39911 0.91150
  -1   8  10 1.02575 0.74487
   0   8  10 3.17201 0.77925
   1   8  10 0.24996 0.85867
   2   8  10 0.37113 0.91810
   3   8  10 3.54071 1.22180
   4   8  10 2.11441 1.34237
   5   8  10 0.43419 1.27410
   6   8  10 38.6476 2.47014
   7   8  10 1.40953 1.42162
   8   8  10 1.95200 2.95759
 -11   9  10 1.57431 1.83946
 -10   9  10 4.87054 1.29721
  -9   9  10 6.17322 1.31609
  -8   9  10 11.8045 1.51913
  -7   9  10 1.01740 1.15403
  -6   9  10 3.30204 1.16776
  -5   9  10 5.14345 1.17104
  -4   9  10 23.6885 1.39650
  -3   9  10 22.2923 1.32958
  -2   9  10 2.64709 0.82103
  -1   9  10 14.2810 1.16175
   0   9  10 45.3417 1.81319
   1   9  10 3.01350 1.06196
   2   9  10 48.1767 2.27022
   3   9  10 0.37309 1.26307
   4   9  10 8.84190 1.63824
   5   9  10 0.47202 1.38393
   6   9  10 11.5901 4.44746
 -10  10  10 0.65377 2.37721
  -9  10  10 0.37447 1.67529
  -8  10  10 7.18208 1.61972
  -7  10  10 0.92285 1.35157
  -6  10  10 1.05614 1.29735
  -5  10  10 90.9102 3.18393
  -4  10  10 0.38921 1.16780
  -3  10  10 2.99399 0.97359
  -2  10  10 1.56107 0.91996
  -1  10  10 1.23426 0.92350
   0  10  10 10.0230 1.28646
   1  10  10 25.6218 1.83867
   2  10  10 1.86369 1.27589
   3  10  10 16.0200 1.88176
   4  10  10 8.94832 2.17530
  -7  11  10 0.77862 2.74199
  -6  11  10 2.07814 2.81365
  -5  11  10 2.90194 1.69061
  -4  11  10 22.9931 1.96733
  -3  11  10 1.63463 1.07085
  -2  11  10 0.70264 0.99858
  -1  11  10 1.01226 1.03729
   0  11  10 18.1644 1.78378
   1  11  10 6.07820 1.80469
   2  11  10 89.3577 5.28774
 -16   0  11 0.24196 1.62271
 -15   0  11 1.58917 1.40749
 -14   0  11 0.09142 1.05281
 -13   0  11 0.11509 0.97338
 -12   0  11 0.53955 1.03732
 -11   0  11 0.69081 0.92619
 -10   0  11 0.15705 0.74738
  -9   0  11 0.76479 0.74142
  -8   0  11 0.34325 0.62373
  -7   0  11 0.20378 0.50776
  -6   0  11 0.10514 0.49988
  -5   0  11 0.23238 0.44334
  -4   0  11 0.39831 0.39270
  -3   0  11 0.17494 0.33663
  -2   0  11 0.23353 0.36961
  -1   0  11 0.16139 0.35520
   0   0  11 0.16989 0.40572
   1   0  11 0.70009 0.51874
   2   0  11 0.58487 0.54958
   3   0  11 0.13197 0.53908
   4   0  11 1.10660 0.64546
   5   0  11 0.00000 0.81247
   6   0  11 0.00000 0.83956
   7   0  11 0.68547 0.95134
   8   0  11 2.05966 1.13234
   9   0  11 1.22396 1.65543
  10   0  11 2.17746 1.62891
  11   0  11 0.13776 1.88492
 -16   1  11 4.28227 1.22806
 -15   1  11 12.8150 1.22543
 -14   1  11 0.24551 0.79946
 -13   1  11 42.5342 1.76825
 -12   1  11 0.14620 0.64343
 -11   1  11 5.03466 0.73541
 -10   1  11 346.911 5.97731
  -9   1  11 157.975 3.07569
  -8   1  11 209.613 3.80014
  -7   1  11 55.5162 1.33047
  -6   1  11 309.740 4.59619
  -5   1  11 20.9638 0.74303
  -4   1  11 8.26550 0.49512
  -3   1  11 163.131 2.37195
  -2   1  11 5.02562 0.37536
  -1   1  11 6.33368 0.42084
   0   1  11 31.4327 0.84528
   1   1  11 29.3342 0.88924
   2   1  11 6.41171 0.56737
   3   1  11 14.9658 0.85960
   4   1  11 47.4373 1.46322
   5   1  11 14.9052 0.92595
   6   1  11 0.60828 0.59282
   7   1  11 2.25243 0.70937
   8   1  11 28.4132 1.54623
   9   1  11 6.32327 1.16544
  10   1  11 5.61414 1.43086
  11   1  11 0.29995 2.16259
 -16   2  11 1.04810 1.32410
 -15   2  11 14.9943 1.27696
 -14   2  11 8.29264 1.12809
 -13   2  11 2.97980 0.91495
 -12   2  11 1.74806 0.80259
 -11   2  11 32.6198 1.45510
 -10   2  11 0.70701 0.54453
  -9   2  11 52.9590 1.45525
  -8   2  11 226.690 3.79360
  -7   2  11 13.8198 0.70742
  -6   2  11 39.2093 1.01735
  -5   2  11 85.6805 1.51826
  -4   2  11 20.8774 0.72293
  -3   2  11 157.318 2.40630
  -2   2  11 30.4287 0.95746
  -1   2  11 0.40640 0.30194
   0   2  11 58.5154 1.14267
   1   2  11 9.82247 0.61025
   2   2  11 22.8878 0.96544
   3   2  11 15.0998 0.82956
   4   2  11 52.6404 1.57490
   5   2  11 17.0715 0.97819
   6   2  11 15.8606 1.00395
   7   2  11 0.64557 0.70074
   8   2  11 22.3878 1.27877
   9   2  11 1.66483 0.97646
  10   2  11 1.01978 1.16113
  11   2  11 3.89250 2.36041
 -16   3  11 2.55675 1.48893
 -15   3  11 7.50954 1.16110
 -14   3  11 1.38494 0.97280
 -13   3  11 0.73069 0.85412
 -12   3  11 66.4549 2.10648
 -11   3  11 22.1382 1.23694
 -10   3  11 5.83877 0.79888
  -9   3  11 3.15728 0.69976
  -8   3  11 99.4537 1.81506
  -7   3  11 76.4425 1.50397
  -6   3  11 643.519 8.69266
  -5   3  11 179.692 3.02211
  -4   3  11 62.9349 1.33247
  -3   3  11 10.4544 0.61138
  -2   3  11 37.1080 1.07491
  -1   3  11 1.99112 0.41600
   0   3  11 14.8460 0.72675
   1   3  11 486.327 7.03884
   2   3  11 58.4278 1.53139
   3   3  11 34.6610 1.32466
   4   3  11 6.57506 0.71186
   5   3  11 22.8905 1.13069
   6   3  11 43.9598 1.59270
   7   3  11 0.69155 0.71196
   8   3  11 1.97674 0.89446
   9   3  11 79.3668 2.45332
  10   3  11 23.5640 1.75460
  11   3  11 0.71753 1.93161
 -16   4  11 5.57678 2.41760
 -15   4  11 2.17588 1.04347
 -14   4  11 2.20815 0.98746
 -13   4  11 122.958 2.91607
 -12   4  11 0.58996 0.79994
 -11   4  11 129.555 2.87013
 -10   4  11 10.3536 0.95719
  -9   4  11 48.7657 1.63744
  -8   4  11 89.9291 1.91521
  -7   4  11 385.132 6.40146
  -6   4  11 2.35998 0.56115
  -5   4  11 213.200 3.53422
  -4   4  11 148.781 2.50207
  -3   4  11 41.8571 1.14195
  -2   4  11 14.9369 0.73685
  -1   4  11 0.04871 0.36406
   0   4  11 11.9388 0.71939
   1   4  11 197.640 3.55427
   2   4  11 268.769 4.43503
   3   4  11 21.2161 1.08530
   4   4  11 56.9415 1.68978
   5   4  11 113.104 2.53050
   6   4  11 0.19674 0.71036
   7   4  11 84.1227 2.30465
   8   4  11 82.7067 2.69661
   9   4  11 54.5822 2.33775
  10   4  11 21.1796 1.97701
  11   4  11 0.00000 5.16710
 -15   5  11 3.78995 1.63728
 -14   5  11 18.4180 1.75516
 -13   5  11 96.8628 2.95872
 -12   5  11 149.844 3.72002
 -11   5  11 59.2584 2.34876
 -10   5  11 41.9391 1.92984
  -9   5  11 20.8391 1.24273
  -8   5  11 1.43973 0.69952
  -7   5  11 58.5903 1.81674
  -6   5  11 328.184 5.95101
  -5   5  11 10.5017 0.72548
  -4   5  11 3.58966 0.52499
  -3   5  11 87.0610 1.72573
  -2   5  11 9.36448 0.69062
  -1   5  11 19.6259 0.94158
   0   5  11 9.89087 0.73901
   1   5  11 53.3975 1.61385
   2   5  11 68.4078 2.06230
   3   5  11 12.9467 0.96245
   4   5  11 58.2915 1.87221
   5   5  11 1.76731 0.80352
   6   5  11 0.42443 0.82690
   7   5  11 32.9860 1.72761
   8   5  11 10.3302 1.42278
   9   5  11 85.6311 3.10357
  10   5  11 6.78702 3.21037
 -14   6  11 1.15768 1.42375
 -13   6  11 12.1432 1.61526
 -12   6  11 17.4735 1.56369
 -11   6  11 87.2723 2.71554
 -10   6  11 71.9984 2.52307
  -9   6  11 46.0793 1.87099
  -8   6  11 115.339 2.73016
  -7   6  11 75.5715 1.97237
  -6   6  11 0.41411 0.58860
  -5   6  11 53.1553 1.62178
  -4   6  11 132.433 2.52547
  -3   6  11 65.9464 1.61725
  -2   6  11 17.4261 0.94717
  -1   6  11 27.8620 1.16119
   0   6  11 30.7133 1.23167
   1   6  11 1.51930 0.65684
   2   6  11 69.0930 2.17457
   3   6  11 71.6660 2.31929
   4   6  11 23.4838 1.42019
   5   6  11 7.08781 1.00926
   6   6  11 0.31902 0.85223
   7   6  11 0.58218 1.03861
   8   6  11 209.309 5.00432
   9   6  11 10.8189 2.09932
 -13   7  11 12.7826 1.94424
 -12   7  11 85.8974 3.29391
 -11   7  11 42.2768 2.32204
 -10   7  11 34.4763 2.11575
  -9   7  11 3.58477 0.99289
  -8   7  11 70.8162 2.19037
  -7   7  11 34.0781 1.65869
  -6   7  11 161.908 3.48315
  -5   7  11 4.86037 0.88025
  -4   7  11 19.9764 1.05238
  -3   7  11 0.50473 0.56986
  -2   7  11 27.3763 1.19210
  -1   7  11 14.1104 0.92194
   0   7  11 9.72244 0.90987
   1   7  11 32.2750 1.54218
   2   7  11 57.1465 2.30547
   3   7  11 208.689 4.65310
   4   7  11 10.9132 1.30329
   5   7  11 0.47816 1.05581
   6   7  11 6.04579 1.17148
   7   7  11 121.097 3.51694
   8   7  11 23.0987 2.57081
   9   7  11 49.8719 7.61971
 -13   8  11 46.0594 6.27104
 -12   8  11 10.1976 1.81066
 -11   8  11 84.2370 3.33501
 -10   8  11 43.7797 2.03844
  -9   8  11 0.82321 1.08655
  -8   8  11 1.69198 1.14532
  -7   8  11 58.9791 2.44281
  -6   8  11 0.59758 0.95975
  -5   8  11 65.5789 2.53655
  -4   8  11 165.625 3.36928
  -3   8  11 15.5400 1.08847
  -2   8  11 84.3654 2.23459
  -1   8  11 2.46441 0.76003
   0   8  11 13.1631 1.27828
   1   8  11 66.1747 2.45521
   2   8  11 126.607 3.67678
   3   8  11 18.3468 1.72123
   4   8  11 14.4565 1.69346
   5   8  11 0.18342 1.30824
   6   8  11 7.35340 1.87292
 -11   9  11 2.62950 2.35400
 -10   9  11 13.4693 1.63120
  -9   9  11 28.4028 1.95954
  -8   9  11 7.85562 1.46615
  -7   9  11 15.0299 1.59478
  -6   9  11 100.056 3.10418
  -5   9  11 86.7934 2.81391
  -4   9  11 2.25226 1.09859
  -3   9  11 136.523 3.03509
  -2   9  11 0.30905 0.78593
  -1   9  11 49.0727 1.88146
   0   9  11 56.9989 2.38830
   1   9  11 47.0915 2.22851
   2   9  11 0.65462 1.27492
   3   9  11 125.574 3.84438
   4   9  11 0.68067 1.36333
   5   9  11 2.35111 2.01511
  -9  10  11 12.9023 2.86222
  -8  10  11 5.77691 2.00426
  -7  10  11 17.8417 1.86821
  -6  10  11 16.1529 1.79555
  -5  10  11 96.1489 3.30206
  -4  10  11 20.4653 1.77550
  -3  10  11 0.81191 0.93554
  -2  10  11 0.61736 0.90617
  -1  10  11 5.24023 1.05884
   0  10  11 16.3168 1.60240
   1  10  11 19.5328 1.74202
   2  10  11 46.8516 2.71886
   3  10  11 3.69427 2.89719
   4  10  11 3.91182 2.84663
  -6  11  11 20.4130 4.70183
  -5  11  11 9.87477 3.72554
  -4  11  11 33.0721 3.04796
  -3  11  11 17.9075 2.01857
  -2  11  11 2.15800 1.20560
  -1  11  11 4.92538 1.34623
   0  11  11 12.3941 3.69311
   1  11  11 0.73117 3.07343
 -16   0  12 104.222 4.78197
 -15   0  12 5.15369 1.68332
 -14   0  12 5.63531 1.33813
 -13   0  12 21.2080 1.73261
 -12   0  12 32.2864 2.16412
 -11   0  12 0.77653 0.94782
 -10   0  12 13.2459 1.38746
  -9   0  12 14.4857 1.31788
  -8   0  12 2.71647 0.78857
  -7   0  12 49.9219 1.74489
  -6   0  12 95.6596 2.51382
  -5   0  12 254.815 5.49178
  -4   0  12 14.1477 0.95535
  -3   0  12 19.5784 1.10510
  -2   0  12 58.8845 1.49509
  -1   0  12 92.9688 2.18700
   0   0  12 45.8214 1.43089
   1   0  12 508.311 10.3998
   2   0  12 245.422 5.43670
   3   0  12 21.7790 1.56801
   4   0  12 345.970 8.45465
   5   0  12 0.13892 0.88507
   6   0  12 63.6308 2.69802
   7   0  12 141.503 4.36793
   8   0  12 2.70392 1.24948
   9   0  12 63.9022 3.85530
  10   0  12 53.3286 3.74336
 -16   1  12 47.9810 2.75579
 -15   1  12 1.02560 0.98206
 -14   1  12 13.8334 1.29363
 -13   1  12 18.3097 1.22476
 -12   1  12 10.3657 0.98006
 -11   1  12 54.5164 1.88778
 -10   1  12 108.875 2.44869
  -9   1  12 1.09094 0.57060
  -8   1  12 34.8934 1.29912
  -7   1  12 51.1264 1.33666
  -6   1  12 7.57533 0.57797
  -5   1  12 93.3846 1.73983
  -4   1  12 436.846 6.01152
  -3   1  12 11.2833 0.57495
  -2   1  12 88.9951 1.56660
  -1   1  12 194.824 2.78879
   0   1  12 80.1160 1.47557
   1   1  12 27.9815 1.06288
   2   1  12 195.210 3.38028
   3   1  12 7.26797 0.72135
   4   1  12 57.6834 1.59097
   5   1  12 21.1804 1.10489
   6   1  12 0.31833 0.67595
   7   1  12 91.9768 2.39965
   8   1  12 117.104 2.82797
   9   1  12 43.9578 2.10371
  10   1  12 47.2537 2.49464
 -16   2  12 32.5876 2.53310
 -15   2  12 0.36963 1.07735
 -14   2  12 8.82858 1.23048
 -13   2  12 35.3917 1.68696
 -12   2  12 208.804 4.08697
 -11   2  12 119.641 2.51576
 -10   2  12 31.0473 1.30136
  -9   2  12 153.493 3.07213
  -8   2  12 19.7639 0.96066
  -7   2  12 101.600 2.03662
  -6   2  12 35.1996 1.10424
  -5   2  12 45.7158 1.07091
  -4   2  12 550.848 8.25544
  -3   2  12 330.190 4.90611
  -2   2  12 26.1977 0.92085
  -1   2  12 0.34248 0.36033
   0   2  12 20.4241 0.94823
   1   2  12 435.724 7.16799
   2   2  12 8.62308 0.71104
   3   2  12 69.1119 1.67090
   4   2  12 68.5944 1.72321
   5   2  12 1.30380 0.63752
   6   2  12 5.90988 0.81427
   7   2  12 38.7054 1.60687
   8   2  12 5.76724 0.96748
   9   2  12 71.3042 2.65107
  10   2  12 11.1667 1.68593
 -16   3  12 18.9190 2.07148
 -15   3  12 37.1900 1.85876
 -14   3  12 0.52479 0.98690
 -13   3  12 66.1091 2.25898
 -12   3  12 3.99208 0.97454
 -11   3  12 122.171 2.75969
 -10   3  12 85.1232 2.14093
  -9   3  12 24.6957 1.20428
  -8   3  12 47.6092 1.37841
  -7   3  12 327.856 4.97541
  -6   3  12 34.4750 1.16754
  -5   3  12 358.563 5.57916
  -4   3  12 4.49124 0.53373
  -3   3  12 5.45544 0.53655
  -2   3  12 17.3146 0.80438
  -1   3  12 20.8834 0.88644
   0   3  12 55.9594 1.51181
   1   3  12 4.34889 0.62681
   2   3  12 132.976 2.68254
   3   3  12 0.74991 0.57921
   4   3  12 1.35155 0.64658
   5   3  12 66.2318 1.89391
   6   3  12 17.5113 1.18537
   7   3  12 5.96764 0.92598
   8   3  12 74.7587 2.43049
   9   3  12 23.2898 1.58225
  10   3  12 1.32712 1.62475
 -16   4  12 16.3827 3.71570
 -15   4  12 11.4027 1.42066
 -14   4  12 0.84946 1.03242
 -13   4  12 1.77775 1.01404
 -12   4  12 16.8367 1.35065
 -11   4  12 0.66467 0.91265
 -10   4  12 0.06236 0.74698
  -9   4  12 22.6598 1.43748
  -8   4  12 176.927 3.37337
  -7   4  12 6.46650 0.74366
  -6   4  12 88.9432 2.00654
  -5   4  12 55.7026 1.40393
  -4   4  12 3.71287 0.53062
  -3   4  12 8.76778 0.64932
  -2   4  12 15.0464 0.77708
  -1   4  12 129.354 2.29710
   0   4  12 61.3057 1.61209
   1   4  12 18.9676 1.09558
   2   4  12 4.24833 0.70513
   3   4  12 59.4541 1.89432
   4   4  12 54.2635 1.80540
   5   4  12 0.29157 0.69502
   6   4  12 67.9941 2.10809
   7   4  12 82.8857 2.35754
   8   4  12 0.50579 1.08565
   9   4  12 4.98304 1.32149
  10   4  12 1.02852 1.97877
 -15   5  12 14.1763 2.43067
 -14   5  12 0.82493 1.39195
 -13   5  12 23.9038 1.95085
 -12   5  12 8.43871 1.44679
 -11   5  12 4.18143 1.21971
 -10   5  12 71.6637 2.86623
  -9   5  12 11.1746 1.06479
  -8   5  12 2.77239 0.78405
  -7   5  12 0.02217 0.61441
  -6   5  12 25.2824 1.28864
  -5   5  12 10.6022 0.82294
  -4   5  12 23.7005 1.04153
  -3   5  12 29.5340 1.23851
  -2   5  12 0.97705 0.50550
  -1   5  12 60.8085 1.45948
   0   5  12 16.6324 1.05490
   1   5  12 95.3537 2.54003
   2   5  12 38.2510 1.75089
   3   5  12 13.2927 1.12285
   4   5  12 18.7807 1.22632
   5   5  12 2.09274 0.88850
   6   5  12 8.77865 1.15225
   7   5  12 2.21102 1.05745
   8   5  12 17.4302 1.67428
   9   5  12 1.88497 1.59169
 -14   6  12 10.6575 2.32526
 -13   6  12 0.76768 1.52580
 -12   6  12 1.19160 1.28505
 -11   6  12 0.62681 1.19734
 -10   6  12 0.86974 0.96950
  -9   6  12 1.32472 0.86940
  -8   6  12 30.0133 1.53999
  -7   6  12 65.9680 2.04488
  -6   6  12 65.9052 1.87179
  -5   6  12 10.9141 0.84534
  -4   6  12 25.0837 1.06988
  -3   6  12 0.93903 0.57119
  -2   6  12 31.5231 1.25866
  -1   6  12 49.2876 1.57608
   0   6  12 24.1517 1.30679
   1   6  12 3.19814 0.87281
   2   6  12 44.0837 1.99733
   3   6  12 9.23281 1.22276
   4   6  12 36.9198 1.95948
   5   6  12 1.35436 1.01369
   6   6  12 3.81476 1.05060
   7   6  12 1.49338 1.19841
   8   6  12 21.6413 2.22712
 -13   7  12 8.09492 4.17442
 -12   7  12 1.29600 1.63110
 -11   7  12 1.48830 1.31075
 -10   7  12 2.87157 1.19994
  -9   7  12 1.07323 0.97116
  -8   7  12 10.3759 1.12602
  -7   7  12 45.1861 1.80566
  -6   7  12 74.4476 2.12646
  -5   7  12 14.9916 1.16637
  -4   7  12 12.3878 0.98533
  -3   7  12 20.3172 1.10832
  -2   7  12 47.5840 1.61510
  -1   7  12 11.3455 0.92630
   0   7  12 33.6372 1.59792
   1   7  12 0.94489 0.81371
   2   7  12 0.57696 0.89212
   3   7  12 0.43661 0.97521
   4   7  12 23.6214 1.70346
   5   7  12 2.22629 1.24704
   6   7  12 1.29055 1.30306
   7   7  12 0.93111 1.96958
   8   7  12 5.65636 2.87632
 -12   8  12 1.80812 2.88338
 -11   8  12 0.85130 1.38072
 -10   8  12 8.98262 1.44397
  -9   8  12 2.33371 1.16053
  -8   8  12 9.64705 1.28958
  -7   8  12 57.6574 2.45597
  -6   8  12 1.31510 1.01882
  -5   8  12 28.4141 1.75014
  -4   8  12 19.8775 1.34992
  -3   8  12 13.1233 1.12596
  -2   8  12 0.22684 0.71583
  -1   8  12 7.53913 1.03537
   0   8  12 32.6295 1.79094
   1   8  12 14.6296 1.41574
   2   8  12 8.90536 1.45756
   3   8  12 2.89396 1.37774
   4   8  12 1.65270 1.45814
   5   8  12 16.2648 1.81762
 -11   9  12 13.0231 4.01833
 -10   9  12 21.0706 2.46422
  -9   9  12 2.83910 1.32613
  -8   9  12 0.94873 1.31544
  -7   9  12 17.2981 1.70962
  -6   9  12 10.2191 1.47392
  -5   9  12 41.8805 2.25702
  -4   9  12 25.5569 1.80871
  -3   9  12 2.47171 0.89962
  -2   9  12 0.75508 0.88435
  -1   9  12 0.90503 0.94105
   0   9  12 0.41909 1.05247
   1   9  12 17.1148 1.59986
   2   9  12 10.7695 1.72263
   3   9  12 2.11477 1.45016
   4   9  12 17.1087 3.04572
   5   9  12 0.00000 2.80491
  -8  10  12 0.76745 1.96079
  -7  10  12 14.5732 2.43047
  -6  10  12 17.0755 1.83291
  -5  10  12 2.57568 1.34206
  -4  10  12 31.8361 2.07596
  -3  10  12 5.36084 1.10975
  -2  10  12 2.46124 1.07054
  -1  10  12 2.41929 1.20124
   0  10  12 14.4737 1.60909
   1  10  12 64.5034 2.89027
   2  10  12 5.59110 3.42333
   3  10  12 0.00000 3.34828
  -3  11  12 1.37411 1.76709
  -2  11  12 3.19374 1.58087
 -16   0  13 0.10319 3.37048
 -15   0  13 0.33482 1.29263
 -14   0  13 2.02840 1.23548
 -13   0  13 0.95363 1.16904
 -12   0  13 0.38095 1.21919
 -11   0  13 0.61800 1.03427
 -10   0  13 0.84163 0.89892
  -9   0  13 0.20927 0.77506
  -8   0  13 0.10328 0.72184
  -7   0  13 0.00000 0.58716
  -6   0  13 0.07851 0.58340
  -5   0  13 0.44464 0.54614
  -4   0  13 0.27710 0.51238
  -3   0  13 0.00000 0.53659
  -2   0  13 0.33944 0.57770
  -1   0  13 0.10861 0.47665
   0   0  13 0.46128 0.61962
   1   0  13 0.85773 0.76050
   2   0  13 1.11638 0.83480
   3   0  13 0.29762 0.87521
   4   0  13 0.81761 0.94437
   5   0  13 0.46199 0.99235
   6   0  13 0.05270 1.07890
   7   0  13 0.89957 1.16550
   8   0  13 1.76066 1.40598
   9   0  13 0.36268 1.83819
 -16   1  13 11.2164 2.90268
 -15   1  13 3.23929 1.06892
 -14   1  13 0.44802 0.95902
 -13   1  13 81.3646 2.24654
 -12   1  13 9.55920 0.98022
 -11   1  13 142.456 3.06310
 -10   1  13 0.27053 0.63727
  -9   1  13 97.6326 2.26979
  -8   1  13 0.37377 0.54311
  -7   1  13 84.1500 1.82775
  -6   1  13 88.5662 1.75467
  -5   1  13 8.68111 0.62093
  -4   1  13 75.2876 1.59075
  -3   1  13 0.69848 0.38918
  -2   1  13 11.9739 0.71057
  -1   1  13 3.18908 0.48672
   0   1  13 20.2317 1.07619
   1   1  13 1.49178 0.53449
   2   1  13 6.26459 0.68895
   3   1  13 7.76982 0.78025
   4   1  13 35.1813 1.40049
   5   1  13 4.26568 0.87753
   6   1  13 2.07597 0.84554
   7   1  13 2.45728 0.88006
   8   1  13 1.48615 0.93752
   9   1  13 1.78874 1.18050
  10   1  13 3.13109 3.46932
 -16   2  13 0.40609 3.38514
 -15   2  13 6.86678 1.25864
 -14   2  13 20.4307 1.49837
 -13   2  13 0.44593 0.88016
 -12   2  13 33.4364 1.50476
 -11   2  13 207.255 3.78724
 -10   2  13 17.8825 1.15268
  -9   2  13 1.73143 0.68509
  -8   2  13 84.5278 1.88814
  -7   2  13 105.887 2.14795
  -6   2  13 15.4621 0.86899
  -5   2  13 8.81863 0.71186
  -4   2  13 67.6891 1.54708
  -3   2  13 11.1490 0.70550
  -2   2  13 22.7564 0.91872
  -1   2  13 8.50366 0.65402
   0   2  13 32.9715 1.28697
   1   2  13 57.8516 1.73445
   2   2  13 13.7085 0.93318
   3   2  13 12.5294 0.95749
   4   2  13 21.8658 1.13575
   5   2  13 3.16542 0.74901
   6   2  13 4.90400 0.85839
   7   2  13 9.64731 1.13274
   8   2  13 25.3990 1.55657
   9   2  13 43.1949 2.23187
  10   2  13 0.00000 2.90993
 -15   3  13 28.3948 1.80588
 -14   3  13 37.3013 1.93379
 -13   3  13 17.2931 1.40708
 -12   3  13 39.3766 1.77519
 -11   3  13 23.6731 1.36033
 -10   3  13 12.1420 1.03634
  -9   3  13 65.7201 1.86105
  -8   3  13 0.37034 0.63951
  -7   3  13 60.7072 1.76642
  -6   3  13 78.7514 1.86419
  -5   3  13 17.3814 0.87634
  -4   3  13 0.79331 0.46925
  -3   3  13 41.5339 1.25565
  -2   3  13 141.649 2.46754
  -1   3  13 41.5931 1.34088
   0   3  13 215.733 4.19178
   1   3  13 9.51372 0.83817
   2   3  13 0.10519 0.60682
   3   3  13 24.3516 1.25034
   4   3  13 0.45098 0.66123
   5   3  13 0.85226 0.74523
   6   3  13 0.44028 0.79164
   7   3  13 18.8706 1.35256
   8   3  13 0.63213 1.04676
   9   3  13 2.35541 1.29227
 -15   4  13 15.7214 2.07946
 -14   4  13 32.9539 1.93073
 -13   4  13 0.94520 1.10873
 -12   4  13 0.38985 1.17149
 -11   4  13 202.610 4.71083
 -10   4  13 31.6292 1.86997
  -9   4  13 1.83259 0.90604
  -8   4  13 201.794 4.06039
  -7   4  13 21.7948 1.13838
  -6   4  13 5.15290 0.71409
  -5   4  13 18.1578 0.93641
  -4   4  13 1.15449 0.48767
  -3   4  13 6.40255 0.67163
  -2   4  13 2.37547 0.55016
  -1   4  13 1.58706 0.54955
   0   4  13 11.7973 0.89939
   1   4  13 11.4638 0.99221
   2   4  13 10.8515 0.95079
   3   4  13 2.84150 0.83671
   4   4  13 63.0464 2.26281
   5   4  13 0.53694 0.77941
   6   4  13 0.25938 0.85809
   7   4  13 0.80662 0.97818
   8   4  13 65.6866 2.63123
   9   4  13 19.1087 2.53714
 -14   5  13 3.58981 1.59822
 -13   5  13 65.8494 3.02550
 -12   5  13 51.8963 2.67985
 -11   5  13 2.17711 1.27672
 -10   5  13 149.449 4.05371
  -9   5  13 4.91271 1.03712
  -8   5  13 24.7633 1.37847
  -7   5  13 9.66212 0.99589
  -6   5  13 85.4380 2.21682
  -5   5  13 4.49577 0.69720
  -4   5  13 3.93996 0.67848
  -3   5  13 0.44105 0.54452
  -2   5  13 26.4735 1.15712
  -1   5  13 63.3812 1.85058
   0   5  13 17.4885 1.16822
   1   5  13 59.0850 2.03929
   2   5  13 15.6703 1.29737
   3   5  13 72.1728 2.25157
   4   5  13 5.60999 1.03246
   5   5  13 2.81886 1.02620
   6   5  13 1.19782 1.04765
   7   5  13 36.7747 1.99676
   8   5  13 1.99928 1.57024
 -14   6  13 2.54102 3.54827
 -13   6  13 38.7402 2.47720
 -12   6  13 2.10177 1.45586
 -11   6  13 67.4656 2.97605
 -10   6  13 10.3344 1.53980
  -9   6  13 52.0141 2.07912
  -8   6  13 20.6861 1.38713
  -7   6  13 77.8879 2.24796
  -6   6  13 0.69784 0.72462
  -5   6  13 12.2127 0.97611
  -4   6  13 11.4788 0.88022
  -3   6  13 13.0603 0.86957
  -2   6  13 59.5372 1.67669
  -1   6  13 0.33527 0.67981
   0   6  13 0.16131 0.71926
   1   6  13 186.411 4.23991
   2   6  13 222.427 4.90931
   3   6  13 0.50102 0.94549
   4   6  13 93.3940 2.88943
   5   6  13 35.4690 1.90684
   6   6  13 3.06193 1.19539
   7   6  13 15.2917 1.82932
   8   6  13 66.6499 6.98432
 -12   7  13 91.0823 4.16491
 -11   7  13 0.31178 1.60206
 -10   7  13 30.5803 1.92204
  -9   7  13 38.2219 1.88338
  -8   7  13 7.37976 1.14659
  -7   7  13 74.7821 2.26315
  -6   7  13 110.041 2.62818
  -5   7  13 52.0760 1.89846
  -4   7  13 20.7810 1.14826
  -3   7  13 66.3537 1.87803
  -2   7  13 27.5987 1.28362
  -1   7  13 1.34315 0.82447
   0   7  13 120.816 2.93922
   1   7  13 75.3333 2.51472
   2   7  13 38.3710 2.05454
   3   7  13 103.157 3.07342
   4   7  13 44.7325 2.26348
   5   7  13 5.08716 1.37128
   6   7  13 0.62570 1.36723
   7   7  13 96.5372 9.19607
 -11   8  13 87.3971 5.37015
 -10   8  13 17.1339 1.89046
  -9   8  13 3.48873 1.30823
  -8   8  13 50.1616 2.24094
  -7   8  13 12.7194 1.39224
  -6   8  13 17.7317 1.47383
  -5   8  13 165.192 4.01443
  -4   8  13 23.1472 1.46874
  -3   8  13 64.3158 2.12961
  -2   8  13 9.36175 1.03897
  -1   8  13 3.83625 1.06977
   0   8  13 22.9089 1.61303
   1   8  13 12.6012 1.56905
   2   8  13 122.872 3.79502
   3   8  13 0.90326 1.37796
   4   8  13 8.21466 1.67408
   5   8  13 1.43460 2.64066
 -10   9  13 40.3904 3.74019
  -9   9  13 40.6483 3.15838
  -8   9  13 9.18905 1.50704
  -7   9  13 5.60580 1.37546
  -6   9  13 43.9701 2.53903
  -5   9  13 19.6934 1.78931
  -4   9  13 36.7962 2.08492
  -3   9  13 1.65543 0.92316
  -2   9  13 1.09830 0.94673
  -1   9  13 12.4010 1.40777
   0   9  13 82.5838 3.02466
   1   9  13 18.8041 2.16271
   2   9  13 0.69746 1.41947
   3   9  13 100.504 8.29855
   4   9  13 1.19175 2.80603
  -7  10  13 17.3233 4.57110
  -6  10  13 0.14841 1.66451
  -5  10  13 18.8211 2.03577
  -4  10  13 9.50353 1.60869
  -3  10  13 1.17732 1.05972
  -2  10  13 2.75237 1.17318
  -1  10  13 0.16899 1.27495
   0  10  13 1.86503 1.89878
 -15   0  14 9.28541 1.67368
 -14   0  14 11.8959 1.67112
 -13   0  14 164.915 5.07717
 -12   0  14 50.1917 2.82210
 -11   0  14 8.31092 1.42458
 -10   0  14 34.7978 2.11933
  -9   0  14 16.9412 1.50870
  -8   0  14 56.9949 2.37160
  -7   0  14 38.4250 1.78480
  -6   0  14 323.419 6.93116
  -5   0  14 105.554 2.82370
  -4   0  14 44.6736 1.82600
  -3   0  14 228.839 5.59574
  -2   0  14 158.940 4.14020
  -1   0  14 45.6477 3.17813
   0   0  14 75.2086 3.18599
   1   0  14 100.707 3.25448
   2   0  14 316.658 7.88757
   3   0  14 1.09737 1.09336
   4   0  14 14.2211 1.67372
   5   0  14 2.49978 1.20380
   6   0  14 1.01096 1.16481
   7   0  14 28.4152 2.23248
   8   0  14 2.44830 1.47198
   9   0  14 99.2223 6.06008
 -15   1  14 6.89867 1.18967
 -14   1  14 1.89309 0.95141
 -13   1  14 20.6820 1.31022
 -12   1  14 104.828 2.64788
 -11   1  14 11.8425 1.13479
 -10   1  14 122.539 2.73954
  -9   1  14 75.4431 2.00124
  -8   1  14 95.0343 2.22931
  -7   1  14 4.08106 0.63598
  -6   1  14 5.17323 0.59568
  -5   1  14 498.921 7.57283
  -4   1  14 7.52150 0.69636
  -3   1  14 0.84656 0.56163
  -2   1  14 108.075 2.36353
  -1   1  14 0.38629 0.49190
   0   1  14 55.2032 1.73336
   1   1  14 165.405 3.43559
   2   1  14 89.2610 2.21839
   3   1  14 28.8299 1.39543
   4   1  14 2.88764 0.81641
   5   1  14 0.95744 0.83305
   6   1  14 26.7384 1.50046
   7   1  14 11.0331 1.19446
   8   1  14 77.9709 2.56761
   9   1  14 1.78130 1.73146
 -15   2  14 9.43271 1.36597
 -14   2  14 48.2921 2.11520
 -13   2  14 57.1401 2.20282
 -12   2  14 41.2634 1.69496
 -11   2  14 12.1408 1.01464
 -10   2  14 84.2502 2.21729
  -9   2  14 55.4748 1.90616
  -8   2  14 13.8930 1.10046
  -7   2  14 7.37128 0.85578
  -6   2  14 306.147 5.22478
  -5   2  14 1.35584 0.55625
  -4   2  14 15.6903 1.00968
  -3   2  14 157.397 2.81067
  -2   2  14 0.93201 0.47744
  -1   2  14 158.917 3.03426
   0   2  14 54.5839 1.71489
   1   2  14 344.539 6.31334
   2   2  14 197.743 4.01362
   3   2  14 7.67951 0.89283
   4   2  14 14.3056 1.10061
   5   2  14 1.02504 0.84108
   6   2  14 0.45063 0.85322
   7   2  14 57.4654 2.18700
   8   2  14 26.0848 1.66073
   9   2  14 82.2871 3.97267
 -15   3  14 40.9890 2.81845
 -14   3  14 1.39999 1.12840
 -13   3  14 3.38467 1.25342
 -12   3  14 47.7392 2.04901
 -11   3  14 18.8213 1.41146
 -10   3  14 13.9458 1.33484
  -9   3  14 150.705 3.64334
  -8   3  14 5.09306 0.85313
  -7   3  14 78.2844 2.11459
  -6   3  14 4.27699 0.69667
  -5   3  14 87.5562 2.01598
  -4   3  14 150.052 2.73381
  -3   3  14 0.28829 0.47632
  -2   3  14 92.2553 1.94795
  -1   3  14 18.1722 1.02805
   0   3  14 25.2825 1.31522
   1   3  14 127.335 2.71220
   2   3  14 157.185 3.40599
   3   3  14 0.82019 0.76827
   4   3  14 5.33219 0.99719
   5   3  14 0.91039 0.81315
   6   3  14 9.27048 1.15075
   7   3  14 1.80554 1.03485
   8   3  14 24.9847 1.98673
   9   3  14 2.57622 2.42641
 -15   4  14 8.74818 4.14826
 -14   4  14 8.18324 1.69821
 -13   4  14 16.4870 1.79736
 -12   4  14 61.4901 2.80185
 -11   4  14 3.41109 1.30569
 -10   4  14 43.4409 2.16767
  -9   4  14 42.4823 2.20501
  -8   4  14 38.8263 1.72554
  -7   4  14 3.73116 0.84654
  -6   4  14 0.46895 0.65180
  -5   4  14 13.1042 0.89218
  -4   4  14 134.347 2.57007
  -3   4  14 30.7259 1.22181
  -2   4  14 13.8947 0.89462
  -1   4  14 19.0416 1.09758
   0   4  14 66.6871 1.98570
   1   4  14 0.48105 0.69510
   2   4  14 22.9335 1.28263
   3   4  14 32.7770 1.53311
   4   4  14 60.9238 2.31638
   5   4  14 27.9434 1.67916
   6   4  14 5.50986 1.07074
   7   4  14 1.39504 1.09160
   8   4  14 1.68223 1.74611
 -14   5  14 0.00000 3.19994
 -13   5  14 4.41815 1.54251
 -12   5  14 8.75772 1.95130
 -11   5  14 55.4732 3.14165
 -10   5  14 0.90503 1.41903
  -9   5  14 13.1940 1.44374
  -8   5  14 14.6475 1.41849
  -7   5  14 12.8129 1.16705
  -6   5  14 80.2975 2.24673
  -5   5  14 84.7835 2.15000
  -4   5  14 0.25522 0.63100
  -3   5  14 218.453 3.81446
  -2   5  14 2.23204 0.70566
  -1   5  14 9.87730 0.98192
   0   5  14 0.02281 0.70263
   1   5  14 16.4403 1.33357
   2   5  14 1.75724 0.92982
   3   5  14 1.59481 0.99209
   4   5  14 1.15280 0.95831
   5   5  14 27.0077 1.75396
   6   5  14 0.78621 1.21260
   7   5  14 0.85492 1.49320
   8   5  14 3.99483 4.64820
 -13   6  14 6.98958 2.73828
 -12   6  14 8.93650 1.72034
 -11   6  14 2.02088 1.40029
 -10   6  14 20.4388 1.89605
  -9   6  14 0.16731 1.00813
  -8   6  14 13.8266 1.26384
  -7   6  14 0.49564 0.82936
  -6   6  14 8.72082 1.02928
  -5   6  14 0.64974 0.80212
  -4   6  14 94.2235 2.28284
  -3   6  14 0.52611 0.63108
  -2   6  14 0.10148 0.67864
  -1   6  14 5.04658 0.94159
   0   6  14 33.2986 1.78831
   1   6  14 4.24370 1.04582
   2   6  14 0.47008 0.96384
   3   6  14 7.48029 1.27178
   4   6  14 0.29429 1.12054
   5   6  14 28.2826 1.86556
   6   6  14 0.97805 1.23731
 -12   7  14 2.10581 3.33361
 -11   7  14 0.87003 1.46127
 -10   7  14 1.19524 1.49289
  -9   7  14 20.9769 1.54986
  -8   7  14 7.09530 1.18249
  -7   7  14 52.6210 2.16206
  -6   7  14 54.4438 2.17288
  -5   7  14 0.61853 0.78198
  -4   7  14 52.4813 1.78509
  -3   7  14 1.54359 0.71774
  -2   7  14 1.70323 0.89468
  -1   7  14 13.5155 1.18736
   0   7  14 10.0479 1.25941
   1   7  14 33.8461 1.93825
   2   7  14 15.8823 1.59475
   3   7  14 0.96562 1.17519
   4   7  14 15.8196 1.68155
   5   7  14 6.06119 1.65051
   6   7  14 0.15410 2.51121
 -10   8  14 4.13660 1.90325
  -9   8  14 3.66321 1.44928
  -8   8  14 0.72053 1.18248
  -7   8  14 1.64150 1.12335
  -6   8  14 21.2238 1.57964
  -5   8  14 9.66580 1.20621
  -4   8  14 0.92312 0.86536
  -3   8  14 0.24441 0.81993
  -2   8  14 0.31717 0.97912
  -1   8  14 0.92034 1.08989
   0   8  14 6.40296 1.40239
   1   8  14 1.62346 1.31005
   2   8  14 42.0555 2.54128
   3   8  14 3.83580 1.55689
   4   8  14 1.28134 2.90772
   5   8  14 0.97265 3.29319
 -10   9  14 2.76772 2.81762
  -9   9  14 11.2308 2.61408
  -8   9  14 0.56370 1.85822
  -7   9  14 11.7750 1.64669
  -6   9  14 1.14315 1.21897
  -5   9  14 16.7767 1.66559
  -4   9  14 6.05662 1.32791
  -3   9  14 2.11977 1.07644
  -2   9  14 1.52727 1.09145
  -1   9  14 11.7376 1.47597
   0   9  14 4.60833 1.49607
   1   9  14 12.8280 2.04960
   2   9  14 0.53903 3.40443
  -5  10  14 3.64674 2.39598
  -4  10  14 16.9301 2.90521
  -3  10  14 8.03153 2.02212
  -2  10  14 4.49521 1.79725
  -1  10  14 1.22571 2.07243
 -15   0  15 0.59030 1.37982
 -14   0  15 1.82101 1.72586
 -13   0  15 0.00000 1.38703
 -12   0  15 1.01222 1.24309
 -11   0  15 0.91603 1.11113
 -10   0  15 0.39699 0.99240
  -9   0  15 0.14429 0.93738
  -8   0  15 0.53765 0.84531
  -7   0  15 0.34010 0.69258
  -6   0  15 0.35712 0.74098
  -5   0  15 0.84927 0.75106
  -4   0  15 0.21492 0.69570
  -3   0  15 0.00000 0.85574
  -2   0  15 0.41134 0.92110
  -1   0  15 0.19802 1.22570
   0   0  15 0.47776 1.39234
   1   0  15 1.41652 1.55038
   2   0  15 1.36496 1.05470
   3   0  15 0.34804 1.08938
   4   0  15 0.67862 1.19013
   5   0  15 0.17486 1.20053
   6   0  15 0.52749 1.26889
   7   0  15 0.18867 1.30185
   8   0  15 0.64512 1.54776
 -15   1  15 24.7540 1.82121
 -14   1  15 1.59387 0.99722
 -13   1  15 0.95492 0.90700
 -12   1  15 19.2464 1.37703
 -11   1  15 118.967 2.82896
 -10   1  15 32.3335 1.54280
  -9   1  15 22.1257 1.26985
  -8   1  15 1.16241 0.67812
  -7   1  15 0.75850 0.60594
  -6   1  15 13.2114 0.92009
  -5   1  15 0.94030 0.59041
  -4   1  15 17.4429 1.04234
  -3   1  15 13.6794 0.93639
  -2   1  15 56.3852 1.74501
  -1   1  15 0.62230 0.69738
   0   1  15 34.9492 1.93692
   1   1  15 104.309 2.82205
   2   1  15 17.9446 1.39780
   3   1  15 0.59698 0.83555
   4   1  15 0.38495 0.83061
   5   1  15 17.1396 1.35441
   6   1  15 10.3456 1.20875
   7   1  15 1.06992 1.02668
   8   1  15 0.37322 1.18476
   9   1  15 0.00000 4.48046
 -15   2  15 50.7812 3.20303
 -14   2  15 9.71142 1.33235
 -13   2  15 5.38464 1.07226
 -12   2  15 3.70047 0.94112
 -11   2  15 132.734 2.83959
 -10   2  15 8.65245 1.10588
  -9   2  15 2.48389 0.93351
  -8   2  15 1.17419 0.86671
  -7   2  15 0.68013 0.70069
  -6   2  15 54.0467 1.72366
  -5   2  15 40.1378 1.50677
  -4   2  15 80.7942 1.95160
  -3   2  15 47.8111 1.70122
  -2   2  15 64.5316 1.96577
  -1   2  15 0.69222 0.63098
   0   2  15 58.6137 1.85542
   1   2  15 18.7648 1.23443
   2   2  15 30.0531 1.63911
   3   2  15 3.83224 1.17753
   4   2  15 12.1947 1.43106
   5   2  15 12.9832 1.31035
   6   2  15 0.73150 1.04704
   7   2  15 10.0946 1.36639
   8   2  15 4.46066 1.67126
 -15   3  15 10.9564 2.32787
 -14   3  15 5.02052 1.39090
 -13   3  15 3.95446 1.47369
 -12   3  15 32.1278 2.11463
 -11   3  15 15.9210 1.73924
 -10   3  15 82.3697 2.68763
  -9   3  15 89.0805 2.70567
  -8   3  15 2.46434 0.81363
  -7   3  15 2.38361 0.79845
  -6   3  15 36.8496 1.47782
  -5   3  15 72.9243 1.89451
  -4   3  15 119.683 2.53153
  -3   3  15 17.7570 1.01290
  -2   3  15 23.5690 1.25225
  -1   3  15 1.09863 0.69352
   0   3  15 1.55842 0.77348
   1   3  15 15.2825 1.12023
   2   3  15 20.2611 1.35818
   3   3  15 204.789 4.31704
   4   3  15 4.65548 1.04554
   5   3  15 0.27277 0.97685
   6   3  15 14.6647 1.62022
   7   3  15 2.11324 1.21184
   8   3  15 2.65724 2.17759
 -15   4  15 12.2137 5.32895
 -14   4  15 0.17253 2.03086
 -13   4  15 5.52669 1.71840
 -12   4  15 25.6642 2.11004
 -11   4  15 195.855 4.83438
 -10   4  15 9.39148 1.40248
  -9   4  15 0.94269 1.13398
  -8   4  15 26.6906 1.52049
  -7   4  15 4.68885 0.90959
  -6   4  15 0.15778 0.70098
  -5   4  15 160.734 3.19334
  -4   4  15 42.9154 1.49027
  -3   4  15 5.88706 0.80126
  -2   4  15 268.146 4.78586
  -1   4  15 7.21177 0.91601
   0   4  15 1.73084 0.84978
   1   4  15 4.40365 0.98441
   2   4  15 18.5582 1.27599
   3   4  15 36.3181 1.68534
   4   4  15 69.6050 2.56210
   5   4  15 10.6291 1.46223
   6   4  15 0.95216 1.19692
   7   4  15 8.27999 1.82327
 -13   5  15 19.6930 2.75783
 -12   5  15 17.6619 2.28989
 -11   5  15 35.0345 2.56747
 -10   5  15 18.1513 2.12565
  -9   5  15 10.0320 1.81294
  -8   5  15 42.8256 2.11811
  -7   5  15 1.02727 0.95322
  -6   5  15 1.60861 0.87641
  -5   5  15 5.56211 0.83652
  -4   5  15 81.3645 2.13321
  -3   5  15 68.8489 1.92132
  -2   5  15 3.06388 0.83444
  -1   5  15 37.0091 1.81043
   0   5  15 69.6751 2.46005
   1   5  15 0.31411 0.88209
   2   5  15 105.266 3.04320
   3   5  15 136.875 3.61704
   4   5  15 3.13210 1.11679
   5   5  15 0.22414 1.13830
   6   5  15 0.65762 1.22750
   7   5  15 1.66845 3.53558
 -13   6  15 1.12038 3.44043
 -12   6  15 16.4965 2.07661
 -11   6  15 79.6264 3.41261
 -10   6  15 0.79683 1.36417
  -9   6  15 32.8312 1.97309
  -8   6  15 10.4503 1.38055
  -7   6  15 19.1851 1.63049
  -6   6  15 2.62630 0.91297
  -5   6  15 115.426 2.94510
  -4   6  15 1.46438 0.82356
  -3   6  15 3.75146 0.91400
  -2   6  15 4.47908 0.96384
  -1   6  15 207.584 4.66922
   0   6  15 12.4439 1.30698
   1   6  15 135.382 3.56340
   2   6  15 81.9199 3.05348
   3   6  15 58.8544 2.59382
   4   6  15 50.4541 2.51703
   5   6  15 0.47787 1.27669
   6   6  15 8.51798 2.76747
 -12   7  15 14.6932 4.47286
 -11   7  15 4.89396 3.28689
 -10   7  15 70.2569 3.22964
  -9   7  15 25.8423 1.93469
  -8   7  15 30.2737 1.94782
  -7   7  15 11.8583 1.31891
  -6   7  15 9.64327 1.20544
  -5   7  15 3.34562 0.99409
  -4   7  15 93.4447 2.43496
  -3   7  15 30.4075 1.51795
  -2   7  15 0.39274 0.87838
  -1   7  15 3.62127 1.03974
   0   7  15 70.7231 2.77142
   1   7  15 0.82371 1.08728
   2   7  15 35.9277 2.13568
   3   7  15 87.6528 3.28213
   4   7  15 0.95985 1.39678
   5   7  15 19.3817 3.14606
  -9   8  15 8.09684 1.78927
  -8   8  15 9.88279 1.52419
  -7   8  15 15.4039 1.68416
  -6   8  15 47.5000 2.36705
  -5   8  15 109.486 3.01149
  -4   8  15 3.28219 1.08870
  -3   8  15 0.84635 1.03293
  -2   8  15 73.5797 2.77142
  -1   8  15 2.24574 1.29462
   0   8  15 5.92204 1.47456
   1   8  15 38.5708 2.49134
   2   8  15 9.32781 1.78164
   3   8  15 20.3800 4.60960
  -9   9  15 15.8561 4.67319
  -8   9  15 16.4863 2.89773
  -7   9  15 0.58308 1.74918
  -6   9  15 32.0474 2.30263
  -5   9  15 1.10251 1.19822
  -4   9  15 85.8948 3.19129
  -3   9  15 13.6156 1.57574
  -2   9  15 0.55551 1.17261
  -1   9  15 10.9744 2.02248
   0   9  15 68.2394 4.30965
  -4  10  15 15.0376 4.88095
  -2  10  15 1.41154 3.89799
 -15   0  16 23.8551 2.75234
 -14   0  16 18.4254 2.25436
 -13   0  16 1.81085 1.52714
 -12   0  16 1.63155 1.36095
 -11   0  16 53.2095 2.86017
 -10   0  16 72.1767 3.06338
  -9   0  16 34.9214 2.20426
  -8   0  16 2.97605 1.08598
  -7   0  16 23.7120 1.71049
  -6   0  16 178.933 4.78879
  -5   0  16 2.91367 1.10669
  -4   0  16 104.021 3.75869
  -3   0  16 70.4201 3.00763
  -2   0  16 15.9086 2.18271
  -1   0  16 116.655 5.20664
   0   0  16 0.00000 1.48428
   1   0  16 75.8719 4.33112
   2   0  16 121.605 5.71905
   3   0  16 202.760 8.12450
   4   0  16 87.1462 3.93892
   5   0  16 4.67642 1.55033
   6   0  16 0.51757 1.48043
   7   0  16 17.7735 2.14193
 -15   1  16 22.0684 2.56429
 -14   1  16 1.07909 1.02652
 -13   1  16 5.11416 1.17004
 -12   1  16 81.2282 2.56975
 -11   1  16 76.8766 2.39625
 -10   1  16 14.4544 1.19478
  -9   1  16 66.0031 2.40153
  -8   1  16 5.06569 0.97801
  -7   1  16 47.5962 1.82610
  -6   1  16 3.58171 0.73047
  -5   1  16 157.513 3.28061
  -4   1  16 0.38436 0.62565
  -3   1  16 59.6295 1.89499
  -2   1  16 17.5265 1.59630
  -1   1  16 9.26430 1.36968
   0   1  16 2.88000 1.17273
   1   1  16 108.398 3.68629
   2   1  16 22.3004 1.61210
   3   1  16 84.7362 2.99116
   4   1  16 53.7104 2.46544
   5   1  16 0.19226 1.02031
   6   1  16 0.16947 1.09613
   7   1  16 42.7399 2.10697
   8   1  16 25.8924 3.85261
 -15   2  16 2.77570 2.32003
 -14   2  16 3.59655 1.41772
 -13   2  16 105.824 2.89416
 -12   2  16 1.02227 1.09310
 -11   2  16 41.9494 2.17341
 -10   2  16 119.778 3.32727
  -9   2  16 78.7566 2.66338
  -8   2  16 42.6838 2.04158
  -7   2  16 12.6784 1.10282
  -6   2  16 134.113 2.80854
  -5   2  16 12.1083 1.01114
  -4   2  16 110.025 2.56880
  -3   2  16 159.453 3.33184
  -2   2  16 61.7137 2.46615
  -1   2  16 12.2272 1.27299
   0   2  16 4.75695 0.89706
   1   2  16 2.15619 0.98910
   2   2  16 5.99317 1.19750
   3   2  16 7.28972 1.27329
   4   2  16 18.0867 1.66360
   5   2  16 0.64073 1.24920
   6   2  16 13.7760 1.64807
   7   2  16 9.92893 1.62309
   8   2  16 25.1593 6.61985
 -14   3  16 19.4639 4.71109
 -13   3  16 2.18660 1.59269
 -12   3  16 97.1162 3.31386
 -11   3  16 43.0956 2.36898
 -10   3  16 12.7013 1.42992
  -9   3  16 24.8084 1.69114
  -8   3  16 17.1389 1.28808
  -7   3  16 22.3713 1.37446
  -6   3  16 5.09340 0.88663
  -5   3  16 83.9398 2.11343
  -4   3  16 48.1797 1.81481
  -3   3  16 70.0238 2.02332
  -2   3  16 10.0758 1.21691
  -1   3  16 1.07606 0.82130
   0   3  16 8.78242 1.04658
   1   3  16 32.1789 1.52842
   2   3  16 3.32739 0.90506
   3   3  16 60.3962 2.33528
   4   3  16 54.1708 2.56503
   5   3  16 0.66076 1.26398
   6   3  16 5.83219 1.49870
   7   3  16 21.9176 3.19837
 -14   4  16 28.8221 5.67119
 -13   4  16 19.7837 2.62018
 -12   4  16 30.2925 2.40888
 -11   4  16 27.0248 2.27286
 -10   4  16 69.0101 2.92911
  -9   4  16 2.13396 1.16438
  -8   4  16 0.57174 0.86433
  -7   4  16 6.22196 1.00999
  -6   4  16 118.339 2.88670
  -5   4  16 3.77801 0.79658
  -4   4  16 66.0594 2.10304
  -3   4  16 0.71897 0.77025
  -2   4  16 6.34658 0.99553
  -1   4  16 4.36508 0.91341
   0   4  16 68.1944 2.40912
   1   4  16 10.5476 1.18458
   2   4  16 181.066 3.99156
   3   4  16 14.3338 1.37644
   4   4  16 12.2814 1.38003
   5   4  16 0.18546 1.21086
   6   4  16 4.02267 1.73413
   7   4  16 7.90737 3.95434
 -13   5  16 0.00000 3.20205
 -12   5  16 16.6532 2.68225
 -11   5  16 7.04532 2.30294
 -10   5  16 1.18561 1.83433
  -9   5  16 3.40902 1.61200
  -8   5  16 6.83428 1.41830
  -7   5  16 46.8955 2.18277
  -6   5  16 77.6832 2.61988
  -5   5  16 24.1709 1.43315
  -4   5  16 16.7615 1.17560
  -3   5  16 1.58427 0.90365
  -2   5  16 9.14441 1.25533
  -1   5  16 0.39919 0.90061
   0   5  16 10.7670 1.23793
   1   5  16 11.9372 1.36259
   2   5  16 0.26374 1.00622
   3   5  16 20.1095 1.74455
   4   5  16 8.93491 1.39499
   5   5  16 1.69283 1.22410
   6   5  16 4.43475 2.40547
 -12   6  16 4.67376 3.62246
 -11   6  16 4.18977 2.01553
 -10   6  16 9.95651 2.46059
  -9   6  16 5.72392 1.50027
  -8   6  16 14.0276 1.52423
  -7   6  16 4.67201 1.26924
  -6   6  16 0.96835 1.15477
  -5   6  16 0.77187 0.93898
  -4   6  16 1.98207 0.83613
  -3   6  16 0.84976 0.91492
  -2   6  16 5.46018 1.18961
  -1   6  16 0.73187 0.94806
   0   6  16 2.80257 1.16688
   1   6  16 0.59994 1.04206
   2   6  16 2.17946 1.13396
   3   6  16 5.44544 1.37944
   4   6  16 0.53319 1.36094
   5   6  16 19.8002 4.53300
 -12   7  16 1.42011 4.28864
 -11   7  16 2.11002 3.34042
 -10   7  16 0.81716 1.81830
  -9   7  16 8.05066 1.48163
  -8   7  16 1.39062 1.26944
  -7   7  16 7.17772 1.37763
  -6   7  16 1.96613 1.02008
  -5   7  16 7.66158 1.20130
  -4   7  16 2.14954 0.94428
  -3   7  16 1.20556 1.05271
  -2   7  16 2.74851 1.10238
  -1   7  16 34.9384 1.98655
   0   7  16 3.53559 1.22550
   1   7  16 3.32493 1.30426
   2   7  16 2.49502 1.28550
   3   7  16 1.36115 1.40735
   4   7  16 4.21447 3.80106
  -9   8  16 0.00000 2.81343
  -8   8  16 0.00000 1.88075
  -7   8  16 1.37266 1.30109
  -6   8  16 4.77734 1.35722
  -5   8  16 7.13979 1.33466
  -4   8  16 5.27055 1.30441
  -3   8  16 11.0080 1.55233
  -2   8  16 26.7317 2.06648
  -1   8  16 19.0386 1.86806
   0   8  16 0.53968 1.44098
   1   8  16 1.34401 1.98802
  -8   9  16 7.68992 4.85027
  -7   9  16 1.69509 3.32715
  -6   9  16 18.2223 4.16944
  -5   9  16 2.74642 2.06956
  -4   9  16 0.00000 1.62923
  -3   9  16 0.12269 1.48743
  -2   9  16 1.47640 2.13977
  -1   9  16 37.2062 5.50810
 -14   0  17 0.00000 1.82259
 -13   0  17 0.80705 1.56467
 -12   0  17 0.81782 1.38334
 -11   0  17 0.19654 1.22546
 -10   0  17 0.42106 1.21160
  -9   0  17 1.01843 1.13979
  -8   0  17 1.41672 1.34167
  -7   0  17 0.80452 1.28217
  -6   0  17 0.01505 1.13456
  -5   0  17 0.19349 1.11394
  -4   0  17 0.17223 1.03060
  -3   0  17 0.18281 1.41066
  -2   0  17 0.51855 1.48108
  -1   0  17 0.86053 1.57497
   0   0  17 2.61839 1.82993
   1   0  17 0.00000 1.87118
   2   0  17 2.73961 2.26540
   3   0  17 1.67718 2.33036
   4   0  17 0.81148 2.33079
   5   0  17 0.40293 1.85349
   6   0  17 0.73095 1.66164
   7   0  17 0.11635 2.89084
 -15   1  17 5.46875 2.76288
 -14   1  17 2.57592 1.30989
 -13   1  17 21.8016 1.60535
 -12   1  17 1.06081 0.99077
 -11   1  17 1.57837 1.05659
 -10   1  17 16.8923 1.54347
  -9   1  17 0.52766 0.97587
  -8   1  17 28.6159 1.70260
  -7   1  17 1.56910 0.92505
  -6   1  17 38.4101 1.73099
  -5   1  17 105.910 2.56744
  -4   1  17 10.2631 1.06865
  -3   1  17 1.37572 1.08565
  -2   1  17 30.5203 2.09771
  -1   1  17 1.70934 1.21639
   0   1  17 33.3138 2.32285
   1   1  17 0.40801 1.41963
   2   1  17 0.71852 1.45839
   3   1  17 3.56625 1.48603
   4   1  17 28.6974 2.00295
   5   1  17 12.7961 1.66584
   6   1  17 1.69469 1.41458
   7   1  17 3.94606 5.03576
 -14   2  17 4.43223 2.08193
 -13   2  17 0.84170 1.51175
 -12   2  17 2.95085 1.44442
 -11   2  17 2.74760 1.23155
 -10   2  17 19.9559 1.67013
  -9   2  17 1.62347 1.01367
  -8   2  17 45.5567 2.16135
  -7   2  17 58.5838 2.15251
  -6   2  17 153.571 3.32813
  -5   2  17 0.91909 0.74635
  -4   2  17 55.5385 1.98299
  -3   2  17 7.28023 1.10856
  -2   2  17 46.8760 2.26945
  -1   2  17 1.94326 1.20693
   0   2  17 1.33919 1.29007
   1   2  17 36.1866 2.60916
   2   2  17 38.0311 2.15730
   3   2  17 3.06857 1.28703
   4   2  17 17.3134 1.90127
   5   2  17 11.9016 1.68992
   6   2  17 11.6637 2.17767
 -14   3  17 10.7080 4.62404
 -13   3  17 15.9713 2.33027
 -12   3  17 3.06155 1.63407
 -11   3  17 16.2723 1.78722
 -10   3  17 30.5399 2.20308
  -9   3  17 6.60217 1.23023
  -8   3  17 2.73518 0.97476
  -7   3  17 8.20805 1.07262
  -6   3  17 29.1501 1.53412
  -5   3  17 10.2822 1.03486
  -4   3  17 12.7892 1.15633
  -3   3  17 53.6233 2.41056
  -2   3  17 2.14269 1.00583
  -1   3  17 16.4086 1.51238
   0   3  17 80.3723 2.86044
   1   3  17 0.61495 0.89614
   2   3  17 25.8178 1.67902
   3   3  17 0.73352 1.14335
   4   3  17 36.4283 2.23642
   5   3  17 0.82423 1.36412
   6   3  17 3.36220 2.65331
 -12   4  17 48.2286 3.24928
 -11   4  17 4.06450 1.84075
 -10   4  17 6.58894 1.79699
  -9   4  17 171.986 4.48488
  -8   4  17 0.01434 0.89871
  -7   4  17 12.2406 1.24297
  -6   4  17 5.90437 1.02231
  -5   4  17 75.2656 2.27773
  -4   4  17 11.6053 1.12797
  -3   4  17 0.29906 0.94891
  -2   4  17 67.3519 3.08575
  -1   4  17 22.1388 1.68391
   0   4  17 24.8319 1.70739
   1   4  17 89.3840 2.98018
   2   4  17 26.1221 1.81204
   3   4  17 2.55252 1.11709
   4   4  17 1.49583 1.10982
   5   4  17 12.4116 2.38416
 -12   5  17 0.60259 3.28277
 -11   5  17 3.97579 2.25792
 -10   5  17 26.9239 3.56130
  -9   5  17 55.6186 3.20120
  -8   5  17 56.5024 2.65768
  -7   5  17 16.9773 1.67323
  -6   5  17 48.2828 2.24145
  -5   5  17 75.0182 2.50910
  -4   5  17 75.7030 2.83228
  -3   5  17 0.75384 1.01319
  -2   5  17 41.1396 2.22687
  -1   5  17 10.5351 1.41358
   0   5  17 54.7339 2.47180
   1   5  17 3.29462 1.16634
   2   5  17 55.9643 2.58536
   3   5  17 15.0429 1.61002
   4   5  17 11.3429 1.78049
   5   5  17 3.21091 3.53608
 -11   6  17 0.00000 3.02239
 -10   6  17 1.47884 1.88954
  -9   6  17 12.8942 2.58567
  -8   6  17 6.26047 1.45014
  -7   6  17 0.73663 1.31543
  -6   6  17 19.0682 1.81593
  -5   6  17 193.614 4.70539
  -4   6  17 89.0569 3.14837
  -3   6  17 32.3081 1.88482
  -2   6  17 43.5333 2.33596
  -1   6  17 35.4620 2.01748
   0   6  17 3.12700 1.16705
   1   6  17 88.9661 3.37469
   2   6  17 6.13313 1.37542
   3   6  17 104.558 3.79700
 -11   7  17 21.7521 5.34524
 -10   7  17 2.74000 3.33144
  -9   7  17 17.7844 2.23899
  -8   7  17 2.11276 1.30492
  -7   7  17 5.17719 1.44549
  -6   7  17 4.98942 1.41037
  -5   7  17 4.02457 1.30381
  -4   7  17 36.2411 2.09315
  -3   7  17 0.96291 1.20835
  -2   7  17 17.2418 1.86860
  -1   7  17 23.9528 1.81767
   0   7  17 17.6784 1.70494
   1   7  17 1.26707 1.38887
   2   7  17 88.7884 6.32656
  -8   8  17 0.00000 3.03684
  -7   8  17 28.0760 3.01453
  -6   8  17 2.47250 1.68815
  -5   8  17 16.0747 1.83101
  -4   8  17 0.45642 1.80731
  -3   8  17 14.1399 2.08291
  -2   8  17 15.5157 2.62016
  -1   8  17 0.49689 1.71365
   0   8  17 0.00000 2.83697
  -3   9  17 3.58785 4.98388
 -14   0  18 41.1001 4.33078
 -13   0  18 8.57113 1.90701
 -12   0  18 2.13490 1.57102
 -11   0  18 105.133 3.95291
 -10   0  18 30.6320 3.52850
  -9   0  18 44.0406 3.90685
  -8   0  18 175.731 7.38030
  -7   0  18 64.9379 4.48176
  -6   0  18 10.7345 1.67610
  -5   0  18 29.4962 2.32554
  -4   0  18 81.6649 4.38315
  -3   0  18 19.3959 2.76010
  -2   0  18 49.2935 3.82045
  -1   0  18 97.4557 5.02858
   0   0  18 131.687 6.07558
   1   0  18 57.2046 4.81215
   2   0  18 156.546 7.11734
   3   0  18 79.0434 5.65459
   4   0  18 140.369 6.88780
   5   0  18 14.0967 3.56083
 -14   1  18 0.76471 2.44129
 -13   1  18 0.66608 1.25395
 -12   1  18 60.5440 2.73843
 -11   1  18 42.5373 2.27768
 -10   1  18 63.6612 2.71084
  -9   1  18 161.408 4.07770
  -8   1  18 10.4766 1.42027
  -7   1  18 3.54292 1.01196
  -6   1  18 2.17133 0.95223
  -5   1  18 72.7806 2.41901
  -4   1  18 29.0608 2.08719
  -3   1  18 150.455 4.51467
  -2   1  18 3.63088 1.36067
  -1   1  18 11.1864 1.75721
   0   1  18 3.50807 1.51300
   1   1  18 51.0215 3.11285
   2   1  18 2.40583 1.71709
   3   1  18 108.711 4.95171
   4   1  18 2.01098 1.83120
   5   1  18 9.41304 2.57764
   6   1  18 21.6044 6.05204
 -13   2  18 22.8708 2.89810
 -12   2  18 1.87647 1.31793
 -11   2  18 70.6300 2.95742
 -10   2  18 90.6110 3.02717
  -9   2  18 30.8084 1.92837
  -8   2  18 52.7438 2.37940
  -7   2  18 1.11694 0.94174
  -6   2  18 5.52671 0.96239
  -5   2  18 12.8472 1.14963
  -4   2  18 101.902 2.82840
  -3   2  18 0.07154 1.04583
  -2   2  18 3.54381 1.31751
  -1   2  18 15.0576 1.83409
   0   2  18 10.4816 1.79285
   1   2  18 71.1992 3.65877
   2   2  18 31.3813 2.70376
   3   2  18 10.5881 1.79140
   4   2  18 74.0483 3.16441
   5   2  18 1.26621 2.06785
 -13   3  18 0.00000 3.17302
 -12   3  18 28.3309 2.24678
 -11   3  18 7.68646 1.77332
 -10   3  18 2.84646 1.24647
  -9   3  18 27.9619 1.92542
  -8   3  18 6.05686 1.22459
  -7   3  18 14.5461 1.29178
  -6   3  18 8.94375 1.20589
  -5   3  18 0.65685 0.84150
  -4   3  18 1.46781 0.90212
  -3   3  18 7.12149 1.22636
  -2   3  18 1.32644 1.08300
  -1   3  18 5.98877 1.35147
   0   3  18 23.7462 2.24724
   1   3  18 27.9167 2.45162
   2   3  18 6.67110 1.43343
   3   3  18 60.4352 2.55814
   4   3  18 5.38565 1.82427
   5   3  18 0.90668 2.68551
 -11   4  18 13.8069 2.70868
 -10   4  18 21.5939 3.14569
  -9   4  18 8.52863 1.97117
  -8   4  18 19.8010 1.72277
  -7   4  18 0.47192 0.97463
  -6   4  18 56.0089 2.56358
  -5   4  18 16.1280 1.35645
  -4   4  18 32.6571 1.96594
  -3   4  18 2.51290 1.22869
  -2   4  18 80.9643 3.56943
  -1   4  18 1.15865 1.35942
   0   4  18 6.30154 1.71414
   1   4  18 11.0478 1.48482
   2   4  18 42.3673 2.51094
   3   4  18 10.0044 1.73559
   4   4  18 7.87156 2.08014
 -11   5  18 12.8285 4.42876
 -10   5  18 18.9916 2.60545
  -9   5  18 15.3487 2.43776
  -8   5  18 1.74317 1.47637
  -7   5  18 6.41580 1.65935
  -6   5  18 0.07420 1.17524
  -5   5  18 3.41837 1.38339
  -4   5  18 1.82927 1.17534
  -3   5  18 61.2672 3.10449
  -2   5  18 2.92307 1.37711
  -1   5  18 30.7145 2.41443
   0   5  18 0.18362 1.10738
   1   5  18 6.19525 1.32133
   2   5  18 13.7020 1.80039
   3   5  18 1.32401 1.66722
   4   5  18 15.9801 4.72575
 -10   6  18 2.56887 3.35874
  -9   6  18 5.48244 2.41782
  -8   6  18 0.80917 1.57716
  -7   6  18 4.11546 1.48209
  -6   6  18 1.62896 1.38106
  -5   6  18 0.85172 1.88850
  -4   6  18 2.11017 1.56517
  -3   6  18 0.20150 1.58096
  -2   6  18 8.57747 1.71689
  -1   6  18 0.00000 1.23524
   0   6  18 0.06248 1.09660
   1   6  18 7.42348 1.66494
   2   6  18 25.4785 2.83814
  -9   7  18 3.57270 2.56218
  -8   7  18 20.8661 2.56567
  -7   7  18 15.0136 1.98162
  -6   7  18 9.00838 1.76648
  -5   7  18 3.37481 1.84871
  -4   7  18 0.97036 1.72375
  -3   7  18 1.41104 1.48002
  -2   7  18 15.0699 2.21941
  -1   7  18 0.54318 1.65978
   0   7  18 0.15988 1.68237
  -6   8  18 1.93039 2.73387
  -5   8  18 0.00000 3.10938
  -4   8  18 0.00000 2.08872
  -3   8  18 3.82993 2.31842
  -2   8  18 0.57616 3.22366
 -14   0  19 0.00000 5.16372
 -13   0  19 0.00000 3.29806
 -12   0  19 0.25258 1.94698
 -11   0  19 6.81044 2.59250
 -10   0  19 0.78978 2.32698
  -9   0  19 0.00000 1.98644
  -8   0  19 1.05807 1.91931
  -7   0  19 1.35541 1.79201
  -6   0  19 0.41349 1.25077
  -5   0  19 0.29600 1.25697
  -4   0  19 0.20083 1.64049
  -3   0  19 1.38990 1.76739
  -2   0  19 1.00109 1.79544
  -1   0  19 0.37941 2.14539
   0   0  19 1.82411 2.42857
   1   0  19 2.22083 2.57258
   2   0  19 3.30203 2.67410
   3   0  19 0.91793 2.74588
 -13   1  19 1.69010 2.22851
 -12   1  19 12.7980 1.72342
 -11   1  19 21.0590 1.97661
 -10   1  19 1.17908 1.34217
  -9   1  19 22.8441 2.34274
  -8   1  19 4.92622 1.52745
  -7   1  19 6.28277 1.32195
  -6   1  19 0.70000 0.94820
  -5   1  19 0.58578 0.99248
  -4   1  19 1.28278 1.20060
  -3   1  19 12.3142 1.69308
  -2   1  19 0.68471 1.33074
  -1   1  19 14.4514 2.00454
   0   1  19 54.7808 3.33266
   1   1  19 14.1280 2.21255
   2   1  19 86.9543 4.15565
   3   1  19 3.41250 2.00468
 -13   2  19 4.23997 2.76058
 -12   2  19 29.7406 2.43083
 -11   2  19 34.7354 2.22378
 -10   2  19 1.34348 1.20685
  -9   2  19 1.53774 1.14806
  -8   2  19 0.60761 1.18660
  -7   2  19 2.61544 1.05643
  -6   2  19 0.25989 0.85816
  -5   2  19 3.50053 1.10870
  -4   2  19 0.55224 1.12270
  -3   2  19 6.34737 1.43830
  -2   2  19 7.14971 1.67306
  -1   2  19 0.49952 1.42781
   0   2  19 31.7093 2.54659
   1   2  19 0.20560 1.68169
   2   2  19 8.16351 2.05509
   3   2  19 18.8222 2.97773
   4   2  19 19.8669 5.21983
 -13   3  19 7.88564 4.91433
 -12   3  19 0.75735 3.32662
 -11   3  19 29.0382 2.11923
 -10   3  19 0.73195 1.23183
  -9   3  19 2.66433 1.23706
  -8   3  19 7.39171 1.47349
  -7   3  19 0.60323 1.03271
  -6   3  19 7.81608 1.22916
  -5   3  19 84.5179 2.66987
  -4   3  19 40.6378 2.21984
  -3   3  19 5.53280 1.27136
  -2   3  19 3.47641 1.51872
  -1   3  19 0.52696 1.46126
   0   3  19 34.0616 2.67032
   1   3  19 5.74111 1.96047
   2   3  19 1.15851 2.13266
   3   3  19 4.60407 2.71399
   4   3  19 15.8222 3.74484
 -10   4  19 1.46897 2.22884
  -9   4  19 48.7507 3.11063
  -8   4  19 1.89237 1.14113
  -7   4  19 0.59382 1.14808
  -6   4  19 13.7689 1.57635
  -5   4  19 16.7675 1.61419
  -4   4  19 78.8017 3.53915
  -3   4  19 34.0284 2.37518
  -2   4  19 1.29806 1.37230
  -1   4  19 0.75446 1.47825
   0   4  19 27.1600 2.42150
   1   4  19 0.53915 2.17089
   2   4  19 10.2183 3.88278
   3   4  19 36.3970 3.94852
 -10   5  19 9.04576 4.69692
  -9   5  19 2.09252 2.09995
  -8   5  19 28.0169 2.30886
  -7   5  19 2.46920 1.59260
  -6   5  19 8.03323 1.59927
  -5   5  19 38.9213 2.64182
  -4   5  19 87.3840 3.55355
  -3   5  19 2.59844 1.48207
  -2   5  19 10.9251 1.89724
  -1   5  19 28.5205 2.39752
   0   5  19 1.88096 1.60893
   1   5  19 3.54809 2.03680
   2   5  19 46.0411 3.40230
  -8   6  19 3.78553 1.73413
  -7   6  19 34.9143 2.74047
  -6   6  19 60.6146 3.09997
  -5   6  19 45.4863 3.07897
  -4   6  19 62.9326 3.50517
  -3   6  19 109.715 4.30421
  -2   6  19 7.63449 2.05449
  -1   6  19 3.07439 2.35447
   0   6  19 0.94887 2.04996
   1   6  19 29.0400 3.85775
  -7   7  19 0.80575 2.46237
  -6   7  19 2.72009 2.54050
  -5   7  19 99.8803 6.20922
  -4   7  19 58.2296 6.96740
  -3   7  19 0.00000 2.26099
  -2   7  19 24.9717 5.44969
  -1   7  19 1.64948 3.72406
 -11   0  20 61.8558 5.23863
 -10   0  20 75.1065 5.49060
  -9   0  20 15.3878 2.90540
  -8   0  20 82.0585 5.53523
  -7   0  20 72.2756 4.88155
  -6   0  20 10.3069 1.84493
  -5   0  20 44.3808 3.88943
  -4   0  20 81.3099 4.79082
  -3   0  20 4.03851 2.13914
  -2   0  20 14.8880 2.96043
  -1   0  20 4.60065 2.65047
   0   0  20 105.287 6.62655
   1   0  20 104.435 6.03553
   2   0  20 83.3937 9.18291
 -13   1  20 1.13531 4.71607
 -12   1  20 18.7749 4.73386
 -11   1  20 3.45956 1.98591
 -10   1  20 42.5204 3.00601
  -9   1  20 91.9910 3.90295
  -8   1  20 2.89460 1.58245
  -7   1  20 1.27030 1.18947
  -6   1  20 69.7490 2.69200
  -5   1  20 19.7852 1.97261
  -4   1  20 54.7382 3.05037
  -3   1  20 94.0450 4.00212
  -2   1  20 2.36837 1.59041
  -1   1  20 15.7635 2.20222
   0   1  20 22.7363 2.49453
   1   1  20 53.8868 3.43019
   2   1  20 26.7469 5.62236
 -12   2  20 0.56102 2.00126
 -11   2  20 51.6234 2.92103
 -10   2  20 92.7956 3.75727
  -9   2  20 0.59858 1.39500
  -8   2  20 28.7286 2.41341
  -7   2  20 4.49376 1.30913
  -6   2  20 2.41620 1.25453
  -5   2  20 29.9596 2.27687
  -4   2  20 24.8513 2.16192
  -3   2  20 27.7637 2.30113
  -2   2  20 1.46868 1.69978
  -1   2  20 0.42493 1.62757
   0   2  20 42.0065 3.00539
   1   2  20 22.6494 2.65210
   2   2  20 47.2559 6.59928
 -12   3  20 0.91207 4.27125
 -11   3  20 1.83720 1.87636
 -10   3  20 6.30175 1.52229
  -9   3  20 70.3771 3.25444
  -8   3  20 1.00228 1.32857
  -7   3  20 0.90424 1.07907
  -6   3  20 0.45887 1.16731
  -5   3  20 0.20819 1.12077
  -4   3  20 8.32602 1.66033
  -3   3  20 10.7357 1.84769
  -2   3  20 16.4956 2.12766
  -1   3  20 3.29549 1.78017
   0   3  20 7.54957 2.10115
   1   3  20 14.3572 4.22394
   2   3  20 0.00000 3.90602
 -10   4  20 6.38720 3.54705
  -9   4  20 15.0011 2.18234
  -8   4  20 11.7894 2.16995
  -7   4  20 0.77162 1.20918
  -6   4  20 0.52062 1.38410
  -5   4  20 37.8038 2.57615
  -4   4  20 15.8281 1.91925
  -3   4  20 1.35788 1.46281
  -2   4  20 1.78042 1.57284
  -1   4  20 0.00000 2.02520
  -9   5  20 3.98124 4.77691
  -8   5  20 0.35963 1.63842
  -7   5  20 11.0005 1.80974
  -6   5  20 16.6093 1.97648
  -5   5  20 7.94368 2.03159
  -4   5  20 46.3719 2.87893
  -3   5  20 3.93235 1.71561
  -2   5  20 1.16488 1.77296
  -1   5  20 13.0821 3.85411
   0   5  20 5.42654 3.47537
  -6   6  20 1.56356 8.67182
  -4   6  20 2.41672 3.08620
  -3   6  20 5.81140 3.39591
 -10   0  21 1.36449 2.49248
  -9   0  21 0.00000 2.18483
  -8   0  21 1.22839 2.16867
  -7   0  21 0.00000 2.91004
  -6   0  21 0.08596 2.35404
  -5   0  21 0.00000 1.92546
  -4   0  21 0.92267 2.13646
  -3   0  21 1.71905 2.30498
  -2   0  21 3.14784 2.59834
  -1   0  21 0.00000 2.67561
   0   0  21 0.00000 4.17553
 -10   1  21 4.72867 2.08551
  -9   1  21 3.11318 1.81991
  -8   1  21 2.31761 1.78083
  -7   1  21 1.15758 1.51825
  -6   1  21 0.08198 1.41643
  -5   1  21 0.75706 1.51458
  -4   1  21 1.83530 1.86859
  -3   1  21 19.4098 2.21902
  -2   1  21 45.7366 3.09889
  -1   1  21 1.14655 1.87836
   0   1  21 0.00000 3.52780
 -10   2  21 0.85966 2.38183
  -9   2  21 1.15387 1.74521
  -8   2  21 3.94150 1.71214
  -7   2  21 6.61812 1.50717
  -6   2  21 0.97346 1.71857
  -5   2  21 2.02759 1.43309
  -4   2  21 0.00000 1.53381
  -3   2  21 18.9685 2.16313
  -2   2  21 17.7788 2.28650
  -1   2  21 7.85370 2.41719
   0   2  21 16.1800 4.58557
 -10   3  21 6.63822 2.66397
  -9   3  21 4.54040 1.77351
  -8   3  21 7.94742 1.76529
  -7   3  21 0.00935 1.40543
  -6   3  21 0.23493 1.74352
  -5   3  21 1.21729 1.46431
  -4   3  21 12.9835 1.96302
  -3   3  21 0.52281 1.67176
  -2   3  21 6.05615 2.64204
  -1   3  21 27.2064 5.20770
   0   3  21 0.00000 3.93206
   1   3  21 18.7044 6.34545
  -8   4  21 1.33173 1.78657
  -7   4  21 25.2810 2.50934
  -6   4  21 13.4723 2.68112
  -5   4  21 0.85824 1.94692
  -4   4  21 7.74499 2.45760
  -3   4  21 21.5297 4.31562
  -8   5  21 57.8825 7.05182
  -7   5  21 1.99515 3.42978
  -5   5  21 26.5641 4.80004
  -4   5  21 1.88432 2.16047
  -3   5  21 16.8808 4.25066
  -2   5  21 8.82392 4.47272
  -9   0  22 45.2883 6.37489
  -8   0  22 24.0608 4.61864
  -6   0  22 12.0868 3.40945
  -5   0  22 19.7660 3.79631
  -4   0  22 6.51542 2.65406
  -3   0  22 109.364 6.73007
  -9   1  22 6.22538 2.76596
  -8   1  22 6.35426 2.17671
  -7   1  22 16.3624 4.67752
  -6   1  22 25.9648 3.76136
  -5   1  22 1.37139 1.73362
  -4   1  22 65.7926 4.10209
  -3   1  22 8.13450 3.44204
  -9   2  22 15.3751 4.49600
  -8   2  22 33.8542 3.17118
  -7   2  22 3.63855 2.32639
  -6   2  22 0.26396 2.07273
  -5   2  22 57.6854 3.98388
  -4   2  22 0.35780 1.99430
  -3   2  22 81.7547 5.75395
  -2   2  22 35.8997 6.19295
  -9   3  22 24.0078 6.20150
  -8   3  22 2.58468 2.29317
  -7   3  22 25.4804 3.42993
  -6   3  22 5.01796 2.46656
  -5   3  22 15.9379 2.98593
  -4   3  22 28.6101 3.61023
  -3   3  22 0.93052 3.94947
  -2   3  22 9.58152 5.21684
  -6   0  23 0.22571 3.72390
   0   0   0    0.00    0.00   0
;
_shelx_hkl_checksum     23474
_shelx_res_file
;
TITL 18084 in P2(1)/c
    18084.res
    created by SHELXL-2018/1 at 10:18:40 on 18-Mar-2018
CELL 0.71073  14.050  10.701  18.692  90.0000 108.450  90.0000
ZERR    4.00   0.004   0.003   0.005   0.0000   0.003   0.0000
LATT  1
SYMM -X, 0.5+Y, 0.5-Z
SFAC C  H  O  F  CL TI
UNIT 68 76 20 72 4  4
shel 20.0 0.820
TEMP -173.17
SIZE 0.18 0.182 0.262
acta
conf
wpdb -2
HTAB C2 Cl1
HTAB C5 Cl1
HTAB C10 F3
EQIV $1 -x+1, -y+1, -z+1
HTAB C10 F17_$1
EQIV $2 -x, y+1/2, -z+1/2
HTAB C11 F2_$2
EQIV $3 -x, -y+1, -z+1
HTAB C12 Cl1_$3
EQIV $4 x, y+1, z
HTAB C12 F9_$4
HTAB C13 Cl1_$3
HTAB C14 F12
HTAB C17 F15_$1
HTAB C17 O4
htab
L.S. 10  4
BOND $H
FMAP 2
PLAN 20
WGHT    0.090000    0.400000
FVAR       0.22080
TI1   6    0.237572    0.278769    0.526594    11.00000    0.01106    0.01397 =
         0.01316   -0.00024    0.00517   -0.00076
CL1   5    0.083723    0.290341    0.549940    11.00000    0.01433    0.02145 =
         0.02589    0.00001    0.01068    0.00055
F1    4    0.008394    0.353820    0.359533    11.00000    0.04287    0.03812 =
         0.04250   -0.00456   -0.01195    0.01300
F2    4   -0.046292    0.206022    0.279296    11.00000    0.02993    0.06276 =
         0.02947   -0.00689   -0.01006   -0.00963
F3    4    0.095565    0.292338    0.290466    11.00000    0.04561    0.04875 =
         0.02981    0.01492    0.00062   -0.01202
F4    4    0.017233   -0.031749    0.333015    11.00000    0.05225    0.04226 =
         0.06314   -0.02881    0.02091   -0.03017
F5    4    0.134413    0.045390    0.296249    11.00000    0.06565    0.05019 =
         0.03633   -0.01306    0.03301   -0.00551
F6    4    0.170146   -0.035874    0.405412    11.00000    0.06423    0.02228 =
         0.04485   -0.00430    0.01119    0.00183
F7    4    0.115862   -0.037925    0.540158    11.00000    0.02565    0.03210 =
         0.05738   -0.00496    0.00669   -0.00830
F8    4    0.181421   -0.140421    0.642844    11.00000    0.06115    0.03430 =
         0.08189    0.02563    0.03629   -0.00818
F9    4    0.265878   -0.111805    0.566070    11.00000    0.03746    0.02646 =
         0.05470   -0.00984    0.01787    0.00362
F10   4    0.301037   -0.013014    0.760083    11.00000    0.06818    0.08820 =
         0.02904    0.03276    0.02619    0.01564
F11   4    0.403870   -0.021029    0.696184    11.00000    0.03123    0.04709 =
         0.03308    0.00639    0.00749    0.01886
F12   4    0.368591    0.155019    0.735638    11.00000    0.04290    0.05361 =
         0.02491   -0.01036   -0.00102    0.00862
F13   4    0.359566    0.195877    0.376980    11.00000    0.03342    0.05524 =
         0.02333   -0.00960    0.01195    0.00235
F14   4    0.509520    0.124175    0.421456    11.00000    0.04090    0.05537 =
         0.05225   -0.00927    0.03076    0.01446
F15   4    0.481705    0.322225    0.421685    11.00000    0.05102    0.04410 =
         0.04008    0.00628    0.03117   -0.01187
F16   4    0.596123    0.124687    0.570800    11.00000    0.02262    0.05882 =
         0.05383    0.01129    0.01055    0.02396
F17   4    0.570085    0.322102    0.576302    11.00000    0.02238    0.04592 =
         0.05077    0.00254    0.00202   -0.01498
F18   4    0.510191    0.195294    0.639387    11.00000    0.02577    0.05733 =
         0.02516    0.01290    0.00385    0.00601
O1    3    0.178721    0.205010    0.434292    11.00000    0.01505    0.02055 =
         0.01495   -0.00153    0.00263   -0.00227
O2    3    0.271981    0.138772    0.586660    11.00000    0.01602    0.01886 =
         0.01825    0.00254    0.01002   -0.00053
O3    3    0.364569    0.290137    0.515039    11.00000    0.01454    0.01586 =
         0.01538    0.00024    0.00549    0.00193
O4    3    0.210355    0.454462    0.473423    11.00000    0.01787    0.01589 =
         0.01650    0.00149    0.00893    0.00243
O5    3    0.293436    0.402179    0.622143    11.00000    0.01789    0.02118 =
         0.01496   -0.00472    0.00894   -0.00666
C1    1    0.036342    0.252686    0.329092    11.00000    0.02729    0.03621 =
         0.02383   -0.00353   -0.00298   -0.00385
C2    1    0.087714    0.158030    0.390178    11.00000    0.01846    0.02490 =
         0.01704   -0.00516    0.00514   -0.00782
AFIX  13
H2    2    0.044296    0.144049    0.422740    11.00000   -1.20000
AFIX   0
C3    1    0.102953    0.033693    0.355941    11.00000    0.03259    0.02869 =
         0.02527   -0.00508    0.00927   -0.01001
C4    1    0.201693   -0.057624    0.596233    11.00000    0.03062    0.02115 =
         0.04351    0.00696    0.01795   -0.00143
C5    1    0.241888    0.064565    0.635539    11.00000    0.02150    0.02130 =
         0.02242    0.00661    0.01470    0.00445
AFIX  13
H5    2    0.186717    0.108028    0.648787    11.00000   -1.20000
AFIX   0
C6    1    0.330014    0.045726    0.707251    11.00000    0.03790    0.03802 =
         0.02219    0.00979    0.01564    0.01245
C7    1    0.446028    0.210209    0.431680    11.00000    0.02476    0.03175 =
         0.03146   -0.00450    0.01759    0.00066
C8    1    0.430503    0.197912    0.508632    11.00000    0.01420    0.01573 =
         0.02553    0.00256    0.01060    0.00063
AFIX  13
H8    2    0.400039    0.114424    0.511673    11.00000   -1.20000
AFIX   0
C9    1    0.527830    0.209914    0.573905    11.00000    0.01935    0.03069 =
         0.03166    0.00599    0.00993    0.00458
C10   1    0.247607    0.483997    0.410101    11.00000    0.02116    0.02078 =
         0.01829    0.00603    0.01153   -0.00028
AFIX  23
H10A  2    0.236777    0.412906    0.374522    11.00000   -1.20000
H10B  2    0.320045    0.504382    0.428445    11.00000   -1.20000
AFIX   0
C11   1    0.186449    0.596116    0.372912    11.00000    0.02527    0.02585 =
         0.02884    0.01078    0.00918    0.00221
AFIX  23
H11A  2    0.224154    0.649274    0.347877    11.00000   -1.20000
H11B  2    0.122329    0.570331    0.335365    11.00000   -1.20000
AFIX   0
C12   1    0.168823    0.662959    0.438481    11.00000    0.02981    0.01806 =
         0.04651    0.00633    0.01844    0.00289
AFIX  23
H12A  2    0.111163    0.720959    0.421247    11.00000   -1.20000
H12B  2    0.229079    0.710321    0.467785    11.00000   -1.20000
AFIX   0
C13   1    0.146951    0.557548    0.484322    11.00000    0.02277    0.01547 =
         0.03012    0.00086    0.01327    0.00680
AFIX  23
H13A  2    0.165042    0.580831    0.538235    11.00000   -1.20000
H13B  2    0.075085    0.534296    0.465743    11.00000   -1.20000
AFIX   0
C14   1    0.253137    0.426298    0.684410    11.00000    0.02886    0.02777 =
         0.01794   -0.00469    0.01497   -0.00366
AFIX  23
H14A  2    0.249614    0.348035    0.711704    11.00000   -1.20000
H14B  2    0.185126    0.463146    0.665311    11.00000   -1.20000
AFIX   0
C15   1    0.325922    0.517234    0.735359    11.00000    0.03750    0.03727 =
         0.02269   -0.01169    0.01234   -0.01210
AFIX  23
H15A  2    0.380907    0.472747    0.773328    11.00000   -1.20000
H15B  2    0.291513    0.572981    0.761594    11.00000   -1.20000
AFIX   0
C16   1    0.365104    0.589926    0.680968    11.00000    0.02707    0.02197 =
         0.02468   -0.00533    0.00594   -0.00651
AFIX  23
H16A  2    0.316295    0.653889    0.653447    11.00000   -1.20000
H16B  2    0.429902    0.630870    0.707385    11.00000   -1.20000
AFIX   0
C17   1    0.377612    0.488434    0.628648    11.00000    0.02229    0.02602 =
         0.02355   -0.00578    0.01057   -0.01134
AFIX  23
H17A  2    0.373852    0.523353    0.578781    11.00000   -1.20000
H17B  2    0.442781    0.445263    0.650081    11.00000   -1.20000
AFIX   0
HKLF 4
REM  18084 in P2(1)/c
REM R1 =  0.0420 for    3934 Fo > 4sig(Fo)  and  0.0551 for all    4968 data
REM    379 parameters refined using      0 restraints
END
WGHT      0.0695      0.8199
REM Instructions for potential hydrogen bonds
HTAB C2 Cl1
HTAB C5 Cl1
HTAB C10 F3
HTAB C10 F17_$1
HTAB C11 F2_$2
HTAB C12 Cl1_$3
HTAB C12 F9_$4
HTAB C13 Cl1_$3
HTAB C14 F12
HTAB C17 F15_$1
HTAB C17 O4
REM Highest difference peak  0.564,  deepest hole -0.707,  1-sigma level  0.076
Q1    1   0.1864  0.2611  0.4747  11.00000  0.05    0.56
Q2    1   0.2341  0.3793  0.5248  11.00000  0.05    0.54
Q3    1   0.2543  0.2153  0.5741  11.00000  0.05    0.48
Q4    1   0.0814  0.1997  0.5529  11.00000  0.05    0.48
Q5    1   0.2470  0.2016  0.5572  11.00000  0.05    0.46
Q6    1   0.2573  0.3509  0.5678  11.00000  0.05    0.44
Q7    1   0.2774  0.3126  0.5789  11.00000  0.05    0.40
Q8    1   0.0857  0.3777  0.5436  11.00000  0.05    0.33
Q9    1   0.1553  0.2824  0.4209  11.00000  0.05    0.32
Q10   1   0.0852  0.0904  0.3791  11.00000  0.05    0.32
Q11   1   0.2265  0.0041  0.6171  11.00000  0.05    0.31
Q12   1   0.2631  0.0885  0.6063  11.00000  0.05    0.31
Q13   1   0.2535  0.0966  0.5499  11.00000  0.05    0.31
Q14   1   0.2138  0.6514  0.4088  11.00000  0.05    0.31
Q15   1   0.0904  0.6471  0.3967  11.00000  0.05    0.29
Q16   1   0.1788 -0.1613  0.5983  11.00000  0.05    0.29
Q17   1   0.0375  0.2820  0.5001  11.00000  0.05    0.29
Q18   1   0.4415  0.1923  0.4729  11.00000  0.05    0.29
Q19   1   0.1290  0.2856  0.5964  11.00000  0.05    0.28
Q20   1   0.0655  0.2195  0.2626  11.00000  0.05    0.28
;
_shelx_res_checksum     63581
data_global
_journal_date_recd_electronic     2024-06-05
_journal_date_accepted     2024-07-12
_journal_name_full     'Acta Crystallographica, Section C'
_journal_year     2024
_journal_volume     80
_journal_issue      9
_journal_page_first               562
_journal_page_last                566
_journal_paper_category     FA
_journal_paper_doi     10.1107/S2053229624006843
_journal_coeditor_code     SON3002
_publ_contact_author_name     'William G. Van Der Sluys'
_publ_contact_author_address
;
Department of Chemistry
The Pennsylvania State University
Commonwealth College at Altoona
Altoona
Pennsylvania 16601
USA
;
_publ_contact_author_email     wgv102@psu.edu
_publ_section_title
;
Concerning the structures of Lewis base adducts of titanium(IV)
hexafluoroisopropoxide
;
loop_
    _publ_author_name
    _publ_author_footnote
    _publ_author_address
    'William G. Van Der Sluys' .
;
Department of Chemistry
The Pennsylvania State University
Commonwealth College at Altoona
Altoona
Pennsylvania 16601
USA
;
_publ_section_synopsis
;
The reaction of titanium(IV) chloride with sodium hexafluoroisopropoxide,
carried out in hexafluoroisopropanol, produces titanium(IV)
hexafluoroisopropoxide, which is a liquid at room temperature.
Recrystallization from coordinating solvents, such as acetonitrile or
tetrahydrofuran, results in the formation of bis-solvate complexes. These
compounds are of interest as possible Ziegler--Natta polymerization catalysts.
;
