# Supplementary material for: Concerning the structures of Lewis base adducts of titanium(IV) hexa­fluoro­iso­pro­pox­ide
Source: Acta Crystallogr C Struct Chem. 2024 Aug 13;80(Pt 9):562–6. doi: 10.1107/S2053229624006843 (PMC11370998; doi:10.1107/S2053229624006843)
Supplement: Supplementary file 2 [file c-80-00562-Isup2.hkl]

data_I                                                                          
_shelx_title ' 18084 in P2(1)/c'                                                
_shelx_refln_list_code          4                                               
_shelx_F_calc_maximum      420.61                                               
_exptl_crystal_F_000      1448.00                                               
_reflns_d_resolution_high  0.8201                                               
                                                                                
loop_                                                                           
 _space_group_symop_operation_xyz                                               
 'x, y, z'                                                                      
 '-x, y+1/2, -z+1/2'                                                            
 '-x, -y, -z'                                                                   
 'x, -y-1/2, z-1/2'                                                             
                                                                                
_cell_length_a    14.0500                                                       
_cell_length_b    10.7010                                                       
_cell_length_c    18.6920                                                       
_cell_angle_alpha  90.000                                                       
_cell_angle_beta  108.450                                                       
_cell_angle_gamma  90.000                                                       
                                                                                
_shelx_F_squared_multiplier     1.000                                           
                                                                                
loop_                                                                           
 _refln_index_h                                                                 
 _refln_index_k                                                                 
 _refln_index_l                                                                 
 _refln_F_squared_calc                                                          
 _refln_F_squared_meas                                                          
 _refln_F_squared_sigma                                                         
 _refln_observed_status                                                         
   2   0   0       6378.42       7667.73       195.14 o                         
   3   0   0       5002.36       5787.31       134.04 o                         
   4   0   0        610.41        645.91        17.18 o                         
   5   0   0        562.82        605.17        17.92 o                         
   6   0   0       1990.54       2013.38        41.75 o                         
   7   0   0       4041.85       4709.27        92.13 o                         
   8   0   0       6510.30       6479.33       121.61 o                         
   9   0   0        342.99        355.88        25.29 o                         
  10   0   0        342.72        437.04        29.55 o                         
  11   0   0        916.14       1038.04        48.66 o                         
  12   0   0       3283.66       3499.36       103.61 o                         
  13   0   0        103.46        134.57        28.38 o                         
  14   0   0         41.02         86.97        57.49 o                         
  15   0   0       2435.61       2446.12       132.88 o                         
  16   0   0         98.18        113.43       163.99 o                         
   1   1   0      32642.26      34665.23       576.27 o                         
   2   1   0        113.88        140.33         5.63 o                         
   3   1   0         50.71         56.71         4.19 o                         
   4   1   0      13684.22      14970.39       190.53 o                         
   5   1   0       2520.00       2459.41        34.54 o                         
   6   1   0       1610.59       1684.59        26.84 o                         
   7   1   0      11577.58      11990.97       162.56 o                         
   8   1   0      11339.35      11920.35       168.08 o                         
   9   1   0        615.43        659.58        25.44 o                         
  10   1   0        146.94        142.85        16.68 o                         
  11   1   0       1473.18       1652.31        43.94 o                         
  12   1   0        239.69        299.60        28.68 o                         
  13   1   0         74.87         45.75        27.97 o                         
  14   1   0       5904.33       5953.19       133.73 o                         
  15   1   0        123.40        204.53        51.08 o                         
  16   1   0         44.11        249.20       145.54 o                         
   0   2   0       1604.62       1880.25        40.55 o                         
   1   2   0       1475.72       1464.28        20.92 o                         
   2   2   0      32077.20      32330.81       390.89 o                         
   3   2   0       1401.77       1480.80        24.31 o                         
   4   2   0       5637.76       5480.44        83.13 o                         
   5   2   0        437.28        505.08        13.01 o                         
   6   2   0       5224.61       5002.63        67.28 o                         
   7   2   0      14867.55      14688.77       189.41 o                         
   8   2   0         14.73         21.66         7.14 o                         
   9   2   0          9.49         36.12        12.11 o                         
  10   2   0       2306.62       2421.87        55.84 o                         
  11   2   0        885.84        980.09        37.73 o                         
  12   2   0       1602.02       1670.79        52.44 o                         
  13   2   0        531.10        580.83        40.63 o                         
  14   2   0        108.19         91.10        41.11 o                         
  15   2   0       2361.44       2323.40        76.35 o                         
  16   2   0          2.86         48.36        97.98 o                         
   1   3   0      21733.46      21030.22       250.38 o                         
   2   3   0       2445.94       2397.71        31.59 o                         
   3   3   0       5214.66       5507.13        73.66 o                         
   4   3   0       2530.57       2568.30        40.81 o                         
   5   3   0        157.55        270.65        11.04 o                         
   6   3   0       3140.59       3198.60        53.30 o                         
   7   3   0       1064.31        874.18        22.55 o                         
   8   3   0        432.36        402.18        17.74 o                         
   9   3   0         11.07         32.29        18.57 o                         
  10   3   0        200.09        170.22        29.36 o                         
  11   3   0        774.46        724.46        31.78 o                         
  12   3   0        110.62        110.62        26.73 o                         
  13   3   0        656.50        654.62        41.80 o                         
  14   3   0       1281.06       1258.55        51.52 o                         
  15   3   0          0.44         49.29        35.25 o                         
   0   4   0       8776.81       7863.16       155.48 o                         
   1   4   0       5657.80       5377.27        72.88 o                         
   2   4   0          7.32          8.91         3.69 o                         
   3   4   0         35.92         39.40         4.74 o                         
   4   4   0       1926.90       2105.91        31.51 o                         
   5   4   0         25.52         36.89         8.41 o                         
   6   4   0       2261.30       2039.13        38.02 o                         
   7   4   0       2310.76       2325.88        45.91 o                         
   8   4   0         49.71         55.22        18.52 o                         
   9   4   0       4201.81       4016.37        82.62 o                         
  10   4   0        562.54        544.30        33.12 o                         
  11   4   0       1251.60       1156.48        47.03 o                         
  12   4   0         79.98         55.60        33.77 o                         
  13   4   0       1210.48       1110.54        49.65 o                         
  14   4   0        462.36        385.77        45.33 o                         
  15   4   0        651.03        632.80        98.50 o                         
   1   5   0       3461.41       3145.33        48.38 o                         
   2   5   0        316.96        351.24        10.23 o                         
   3   5   0       2816.92       2635.40        38.68 o                         
   4   5   0       2724.81       2872.10        39.03 o                         
   5   5   0       2776.95       2862.27        43.90 o                         
   6   5   0        390.60        512.28        26.48 o                         
   7   5   0       1092.78       1095.59        36.01 o                         
   8   5   0       1322.78       1305.62        46.42 o                         
   9   5   0          2.40          4.28        18.89 o                         
  10   5   0        610.85        669.93        34.40 o                         
  11   5   0       1403.46       1282.57        59.28 o                         
  12   5   0        397.30        406.84        38.74 o                         
  13   5   0        336.86        287.70        34.22 o                         
  14   5   0        333.13        310.77        38.37 o                         
  15   5   0        198.18        175.18        49.25 o                         
   0   6   0       4229.16       4305.07        96.99 o                         
   1   6   0       1807.93       1847.56        53.99 o                         
   2   6   0       6289.22       5958.07       104.28 o                         
   3   6   0        230.62        263.89        18.56 o                         
   4   6   0       1513.03       1532.20        38.43 o                         
   5   6   0         87.46        127.25        10.73 o                         
   6   6   0       1316.56       1404.91        41.26 o                         
   7   6   0        120.20        153.21        20.86 o                         
   8   6   0         49.82         96.73        29.23 o                         
   9   6   0         23.07         55.78        25.22 o                         
  10   6   0        890.79        921.29        45.75 o                         
  11   6   0        485.61        471.99        57.89 o                         
  12   6   0        194.20        136.50        52.14 o                         
  13   6   0         10.54        363.21        93.68 o                         
  14   6   0         38.32         47.58        96.74 o                         
   1   7   0         73.65        152.13        19.38 o                         
   2   7   0        330.49        421.32        25.52 o                         
   3   7   0        120.71         89.67        16.98 o                         
   4   7   0         14.54          0.00        15.80 o                         
   5   7   0        161.86        190.09        19.34 o                         
   6   7   0        139.31        210.31        28.69 o                         
   7   7   0        694.90        566.11        29.92 o                         
   8   7   0       2029.43       1974.67        60.90 o                         
   9   7   0         26.96         25.55        18.62 o                         
  10   7   0       1017.83       1008.18        46.86 o                         
  11   7   0         73.62          0.00        80.34 o                         
  12   7   0        102.89         75.52        84.86 o                         
   0   8   0       2057.62       1853.25        57.01 o                         
   1   8   0        131.99        120.95        22.52 o                         
   2   8   0        467.54        360.30        22.05 o                         
   3   8   0       2696.06       2564.96        50.35 o                         
   4   8   0        923.81        977.18        40.19 o                         
   5   8   0         78.92        104.55        23.97 o                         
   6   8   0          7.56         10.08        17.05 o                         
   7   8   0        927.10        895.06        35.58 o                         
   8   8   0        226.90        223.09        29.04 o                         
   9   8   0        277.23        204.18        35.74 o                         
  10   8   0         79.73         66.11        32.58 o                         
  11   8   0         58.05         65.90        36.78 o                         
  12   8   0          4.52          0.00        42.35 o                         
   1   9   0       1159.31       1185.71        39.07 o                         
   2   9   0         84.43        173.88        19.73 o                         
   3   9   0        502.20        529.05        25.75 o                         
   4   9   0         70.41         69.22        20.27 o                         
   5   9   0         96.50         60.43        19.84 o                         
   6   9   0         45.38         82.39        19.75 o                         
   7   9   0         12.80         44.18        18.82 o                         
   8   9   0         42.73         62.32        34.85 o                         
   9   9   0        652.53        680.20        51.52 o                         
  10   9   0        169.45        174.68        39.91 o                         
  11   9   0        127.17        141.03        44.07 o                         
   0  10   0        581.10        684.90        46.88 o                         
   1  10   0       1538.57       1808.23        50.25 o                         
   2  10   0        170.33        213.20        24.59 o                         
   3  10   0        251.25        323.67        26.56 o                         
   4  10   0          0.02          9.21        24.11 o                         
   5  10   0        519.84        576.44        35.99 o                         
   6  10   0        833.68        935.04        39.43 o                         
   7  10   0        505.58        633.14        40.21 o                         
   8  10   0         93.04         68.82        24.02 o                         
   9  10   0         81.93         67.69        33.94 o                         
  10  10   0          0.07         19.98        39.19 o                         
   1  11   0        511.37        466.68        37.78 o                         
   2  11   0        407.22        455.99        34.21 o                         
   3  11   0        152.80        151.50        30.86 o                         
   4  11   0         64.79         32.51        23.60 o                         
   5  11   0         66.97         50.30        33.97 o                         
   6  11   0         48.07        116.76        37.26 o                         
   7  11   0         85.53         37.73        39.95 o                         
   8  11   0        486.84        553.30        63.32 o                         
   0  12   0       4542.10       4386.20       165.92 o                         
   1  12   0        388.75        445.75        57.65 o                         
   2  12   0         19.55          0.00        39.55 o                         
   3  12   0        506.29        405.81        44.07 o                         
   4  12   0          8.58          2.39        37.24 o                         
   5  12   0         59.72        113.17        65.72 o                         
   6  12   0        433.41        423.70       150.76 o                         
   1  13   0       1326.69       1305.18       204.29 o                         
 -16   1   1         16.00         33.89        78.31 o                         
 -15   1   1         61.13         84.58        40.82 o                         
 -14   1   1       1232.96       1206.88        54.83 o                         
 -13   1   1       1078.07       1172.37        47.05 o                         
 -12   1   1         29.70         26.93        22.79 o                         
 -11   1   1          0.66         16.03        17.40 o                         
 -10   1   1        548.20        677.16        26.85 o                         
  -9   1   1       2292.77       2470.57        49.16 o                         
  -8   1   1        534.12        538.04        15.84 o                         
  -7   1   1       1300.42       1409.56        24.01 o                         
  -6   1   1        265.14        244.54         9.25 o                         
  -5   1   1        269.94        340.23         9.69 o                         
  -4   1   1       2674.44       2777.54        39.74 o                         
  -3   1   1      10746.89      11399.65       152.78 o                         
  -2   1   1        563.49        559.57        10.13 o                         
  -1   1   1       1255.63       1311.08        22.95 o                         
   0   1   1       2989.46       3060.66        49.65 o                         
   1   1   1       1035.83       1103.02        18.31 o                         
   2   1   1       5387.55       5510.21        70.75 o                         
   3   1   1        174.90        195.04         6.18 o                         
   4   1   1          0.21          8.91         4.05 o                         
   5   1   1       4223.89       4651.53        65.06 o                         
   6   1   1        124.89        168.60         8.32 o                         
   7   1   1        651.03        691.80        15.90 o                         
   8   1   1        180.42        213.05        14.59 o                         
   9   1   1          3.95         23.69        11.32 o                         
  10   1   1        282.40        317.67        20.55 o                         
  11   1   1          1.07          7.96        14.10 o                         
  12   1   1         73.28         77.70        18.84 o                         
  13   1   1       1593.55       1631.58        50.37 o                         
  14   1   1          1.22         49.58        32.02 o                         
  15   1   1        269.62        278.34        45.82 o                         
 -16   2   1         16.40          0.00        63.93 o                         
 -15   2   1        374.82        384.86        62.88 o                         
 -14   2   1          0.86          0.00        34.45 o                         
 -13   2   1       1223.67       1295.68        52.58 o                         
 -12   2   1       1056.43       1026.33        44.12 o                         
 -11   2   1       1519.04       1597.90        46.65 o                         
 -10   2   1         68.03         80.91        21.12 o                         
  -9   2   1        918.51        999.32        25.35 o                         
  -8   2   1        396.40        460.09        13.94 o                         
  -7   2   1       1477.52       1439.36        25.48 o                         
  -6   2   1       1861.93       1995.98        34.24 o                         
  -5   2   1       7367.76       7234.40       109.07 o                         
  -4   2   1        929.48        997.52        18.88 o                         
  -3   2   1       2975.98       3295.56        49.37 o                         
  -2   2   1       5801.31       5785.10        68.60 o                         
  -1   2   1          5.56          4.76         2.63 o                         
   0   2   1       1625.12       1737.14        25.50 o                         
   1   2   1      12594.65      12734.58       152.37 o                         
   2   2   1       3192.83       3196.24        41.59 o                         
   3   2   1      12185.26      12010.52       171.17 o                         
   4   2   1         15.08         16.61         5.51 o                         
   5   2   1       2103.23       2073.61        30.12 o                         
   6   2   1        188.97        233.00         9.73 o                         
   7   2   1        138.04        148.26         8.65 o                         
   8   2   1       5214.67       5262.16        81.11 o                         
   9   2   1          0.22          7.99        10.21 o                         
  10   2   1        199.92        259.12        22.20 o                         
  11   2   1       1491.49       1559.83        47.09 o                         
  12   2   1       1421.37       1392.91        52.92 o                         
  13   2   1        289.35        321.08        36.99 o                         
  14   2   1         38.31         36.30        37.42 o                         
  15   2   1         42.18          0.00        33.96 o                         
 -16   3   1          1.18          0.00       129.71 o                         
 -15   3   1        230.69        183.82        42.77 o                         
 -14   3   1          0.12         21.33        33.70 o                         
 -13   3   1       1284.62       1261.67        44.88 o                         
 -12   3   1         12.85          0.00        25.37 o                         
 -11   3   1         57.93         79.36        26.57 o                         
 -10   3   1        101.57         95.68        21.50 o                         
  -9   3   1        509.62        473.84        21.82 o                         
  -8   3   1        143.64        122.45        16.75 o                         
  -7   3   1        588.23        583.41        19.19 o                         
  -6   3   1       2003.72       1887.47        33.74 o                         
  -5   3   1         69.81         73.84         8.27 o                         
  -4   3   1        264.25        337.90        11.32 o                         
  -3   3   1       1415.65       1224.25        18.10 o                         
  -2   3   1       1572.38       1334.41        18.65 o                         
  -1   3   1       7542.95       6811.68        86.30 o                         
   0   3   1        637.09        584.81        11.42 o                         
   1   3   1      17555.96      16875.70       196.33 o                         
   2   3   1       9709.65       9752.70       116.73 o                         
   3   3   1       1581.43       1560.47        22.94 o                         
   4   3   1        900.02        979.63        19.38 o                         
   5   3   1        329.14        363.28        12.43 o                         
   6   3   1         20.64         10.30         7.19 o                         
   7   3   1       1081.45       1190.44        25.26 o                         
   8   3   1        899.17        957.40        26.81 o                         
   9   3   1       7425.88       7447.60       128.51 o                         
  10   3   1          0.54         45.66        18.57 o                         
  11   3   1         20.75         36.32        23.25 o                         
  12   3   1       2370.92       2273.45        63.57 o                         
  13   3   1        400.04        339.51        34.61 o                         
  14   3   1          0.55          0.00        34.61 o                         
  15   3   1        892.29        898.17        63.78 o                         
 -15   4   1        829.67        771.53        60.89 o                         
 -14   4   1        848.18        783.65        52.25 o                         
 -13   4   1        777.34        776.14        48.79 o                         
 -12   4   1       5020.13       4725.72       110.18 o                         
 -11   4   1         97.81         80.72        24.04 o                         
 -10   4   1        381.98        379.39        27.62 o                         
  -9   4   1       1005.27        942.47        34.57 o                         
  -8   4   1        311.76        251.00        18.78 o                         
  -7   4   1        220.00        353.71        25.06 o                         
  -6   4   1         28.49          8.89        12.31 o                         
  -5   4   1       1344.85       1528.96        30.60 o                         
  -4   4   1       4088.42       4034.34        53.77 o                         
  -3   4   1       1694.46       1522.18        22.56 o                         
  -2   4   1       2415.93       2253.21        28.79 o                         
  -1   4   1       3849.24       4103.38        54.32 o                         
   0   4   1        148.77        168.91         7.22 o                         
   1   4   1         20.52         12.37         4.17 o                         
   2   4   1        100.27         94.94         5.51 o                         
   3   4   1       3283.44       3141.27        41.11 o                         
   4   4   1       4426.14       4421.70        58.75 o                         
   5   4   1       6241.55       5730.70        82.39 o                         
   6   4   1         90.99        111.37        11.63 o                         
   7   4   1       3205.19       3328.34        61.36 o                         
   8   4   1      12300.40      12252.00       189.36 o                         
   9   4   1       3369.85       3364.05        73.16 o                         
  10   4   1       4253.41       4214.37        97.18 o                         
  11   4   1         82.59        105.10        28.49 o                         
  12   4   1       1508.26       1424.47        58.33 o                         
  13   4   1       1150.14       1109.57        53.01 o                         
  14   4   1        619.15        651.39        45.30 o                         
  15   4   1          0.12         10.36        73.91 o                         
 -15   5   1        103.39         28.94        51.24 o                         
 -14   5   1         98.00         58.94        34.73 o                         
 -13   5   1       1826.75       1692.56        69.49 o                         
 -12   5   1       2705.44       2411.62        81.17 o                         
 -11   5   1        392.27        376.11        29.98 o                         
 -10   5   1       1100.27       1070.81        51.90 o                         
  -9   5   1        854.35        862.78        39.54 o                         
  -8   5   1        196.65        172.55        21.58 o                         
  -7   5   1       1475.76       1383.45        34.33 o                         
  -6   5   1       7294.92       7225.54       123.04 o                         
  -5   5   1       1827.18       1794.85        35.14 o                         
  -4   5   1         40.17        106.98        10.91 o                         
  -3   5   1        162.91        132.87         9.07 o                         
  -2   5   1        153.80        203.28        10.68 o                         
  -1   5   1         35.81         38.30         6.28 o                         
   0   5   1       6075.79       5476.85        75.99 o                         
   1   5   1         38.74         43.83         5.51 o                         
   2   5   1       4967.66       4589.20        57.78 o                         
   3   5   1       1466.64       1518.20        24.39 o                         
   4   5   1       5168.19       4796.88        63.38 o                         
   5   5   1        181.49        220.07        11.12 o                         
   6   5   1      12483.41      12571.57       185.89 o                         
   7   5   1       4690.57       4806.11        84.48 o                         
   8   5   1       6058.84       6009.17       102.87 o                         
   9   5   1        175.50        144.28        19.06 o                         
  10   5   1         96.63         95.98        25.56 o                         
  11   5   1         40.13         34.51        23.52 o                         
  12   5   1       1006.62       1017.50        46.61 o                         
  13   5   1        385.50        382.19        34.79 o                         
  14   5   1         14.01         11.60        33.85 o                         
 -13   6   1        151.94        131.51        50.66 o                         
 -12   6   1         40.78          0.00        62.03 o                         
 -11   6   1          1.01         21.55        56.33 o                         
 -10   6   1          3.36          0.00        20.22 o                         
  -9   6   1        341.73        319.20        37.17 o                         
  -8   6   1       7068.54       6863.88       127.80 o                         
  -7   6   1       3110.39       3121.62        74.05 o                         
  -6   6   1       7294.00       7026.35       104.48 o                         
  -5   6   1        204.57        153.10        14.87 o                         
  -4   6   1       6763.98       6362.78        95.11 o                         
  -3   6   1       3134.00       2899.34        47.39 o                         
  -2   6   1       3914.21       3600.83        58.62 o                         
  -1   6   1       3134.10       2783.76        52.94 o                         
   0   6   1        832.09        817.62        29.64 o                         
   1   6   1       5776.42       5361.21        86.58 o                         
   2   6   1       4799.04       4632.21        79.99 o                         
   3   6   1        165.55        159.60        13.72 o                         
   4   6   1        668.98        631.26        22.06 o                         
   5   6   1       5582.26       5134.35        83.27 o                         
   6   6   1         41.42         23.62        11.61 o                         
   7   6   1       1413.14       1273.07        39.06 o                         
   8   6   1       3638.30       3333.40        80.64 o                         
   9   6   1        189.97        139.13        25.96 o                         
  10   6   1        381.08        383.07        37.07 o                         
  11   6   1         43.88         36.66        26.73 o                         
  12   6   1        927.12        740.23        49.37 o                         
  13   6   1        284.74        191.33        35.87 o                         
 -13   7   1       1056.06        920.77       100.94 o                         
 -12   7   1       1215.84       1232.41       117.96 o                         
 -11   7   1         41.50         72.20        81.82 o                         
 -10   7   1        298.63        284.49        32.72 o                         
  -9   7   1        187.05        147.09        25.04 o                         
  -8   7   1       1400.64       1269.47        48.64 o                         
  -7   7   1       1703.36       1074.66        37.41 o                         
  -6   7   1       6536.31       6057.72       119.04 o                         
  -5   7   1        211.85        124.87        17.55 o                         
  -4   7   1        144.38        127.68        16.12 o                         
  -3   7   1        139.83        116.63        15.12 o                         
  -2   7   1       5563.90       5195.13        81.75 o                         
  -1   7   1       5501.81       5069.39        77.53 o                         
   0   7   1       6130.94       5498.92        87.99 o                         
   1   7   1        174.40        130.79        17.22 o                         
   2   7   1        809.56        756.00        23.39 o                         
   3   7   1        278.74        252.14        18.75 o                         
   4   7   1        422.39        381.20        22.74 o                         
   5   7   1        667.73        628.94        28.64 o                         
   6   7   1       3722.67       3309.14        72.07 o                         
   7   7   1       1805.28       1079.33        40.09 o                         
   8   7   1        611.95        684.35        36.64 o                         
   9   7   1        225.80        185.23        23.77 o                         
  10   7   1        641.49        578.71        38.41 o                         
  11   7   1          0.88         47.72        32.57 o                         
  12   7   1        566.42        464.63        95.64 o                         
 -12   8   1        903.84       1026.69        88.74 o                         
 -11   8   1       1456.19       1403.41        80.78 o                         
 -10   8   1         22.67         34.74        22.94 o                         
  -9   8   1        131.56        179.31        29.05 o                         
  -8   8   1        747.19        714.60        41.27 o                         
  -7   8   1       2780.64       2526.42        54.37 o                         
  -6   8   1        760.69        810.77        31.84 o                         
  -5   8   1       1717.85       1541.96        37.36 o                         
  -4   8   1        138.28        134.42        17.72 o                         
  -3   8   1       3021.79       3104.56        63.70 o                         
  -2   8   1        250.44        239.35        21.72 o                         
  -1   8   1        819.11        788.43        26.50 o                         
   0   8   1        901.25        853.46        31.83 o                         
   1   8   1       2813.53       2599.42        54.42 o                         
   2   8   1        168.69        106.44        19.07 o                         
   3   8   1        379.34        442.32        24.63 o                         
   4   8   1       8644.18       8345.01       141.29 o                         
   5   8   1       4218.53       3782.26        71.17 o                         
   6   8   1         17.40         33.17        14.83 o                         
   7   8   1       2471.77       2343.54        59.73 o                         
   8   8   1       1181.03       1146.66        49.99 o                         
   9   8   1         74.31         29.33        21.86 o                         
  10   8   1        328.27        279.83        35.54 o                         
  11   8   1        700.61        694.02        58.42 o                         
  12   8   1        178.59        263.48        88.01 o                         
 -11   9   1         12.19         15.62        36.69 o                         
 -10   9   1        120.35        172.06        32.62 o                         
  -9   9   1        673.13        586.36        42.26 o                         
  -8   9   1         42.69         38.67        25.99 o                         
  -7   9   1       2173.03       1912.43        51.44 o                         
  -6   9   1       1334.63       1271.78        41.71 o                         
  -5   9   1        230.63        224.75        24.81 o                         
  -4   9   1        172.59        206.03        24.51 o                         
  -3   9   1        332.62        382.57        27.49 o                         
  -2   9   1       4808.21       4388.55        81.96 o                         
  -1   9   1       2747.14       2704.58        60.41 o                         
   0   9   1       1276.37       1238.05        36.23 o                         
   1   9   1        622.53        673.50        28.54 o                         
   2   9   1        251.53        280.54        22.30 o                         
   3   9   1        563.10        531.52        28.74 o                         
   4   9   1         96.47         95.93        21.21 o                         
   5   9   1          8.82         23.91        20.67 o                         
   6   9   1       2960.14       2717.42        63.36 o                         
   7   9   1       2513.66       2108.58        58.54 o                         
   8   9   1       1782.60       1580.78        60.04 o                         
   9   9   1        380.47        379.25        45.76 o                         
  10   9   1         11.21          7.47        47.01 o                         
  11   9   1          0.37         34.61        58.33 o                         
 -10  10   1         36.81         50.88        53.96 o                         
  -9  10   1        524.52        565.36        46.71 o                         
  -8  10   1        636.89        601.47        45.98 o                         
  -7  10   1        307.40        256.75        33.04 o                         
  -6  10   1       1115.66       1373.14        69.24 o                         
  -5  10   1        899.71        952.31        60.17 o                         
  -4  10   1         13.86         30.97        25.80 o                         
  -3  10   1         31.41         39.41        27.60 o                         
  -2  10   1        136.72        120.45        21.82 o                         
  -1  10   1       5508.87       5209.49        97.18 o                         
   0  10   1         67.47         71.49        19.39 o                         
   1  10   1       2788.69       2820.62        64.52 o                         
   2  10   1        269.50        297.79        26.37 o                         
   3  10   1        124.53        137.47        21.49 o                         
   4  10   1        449.50        425.01        29.89 o                         
   5  10   1        451.60        560.81        31.65 o                         
   6  10   1        142.15        176.52        26.67 o                         
   7  10   1       2321.84       2263.07        64.59 o                         
   8  10   1         30.48         39.28        24.03 o                         
   9  10   1         43.15         46.23        42.41 o                         
  10  10   1         92.13         55.41        48.51 o                         
  -8  11   1        268.54        237.92        59.40 o                         
  -7  11   1        635.52        653.92        53.30 o                         
  -6  11   1        911.31        894.91        53.64 o                         
  -5  11   1        538.79        486.74        42.85 o                         
  -4  11   1         79.22         93.57        32.67 o                         
  -3  11   1        164.19        113.30        29.77 o                         
  -2  11   1          1.12          0.00        23.58 o                         
  -1  11   1         27.46         45.30        24.34 o                         
   0  11   1          4.48         10.80        25.07 o                         
   1  11   1        337.53        393.12        34.01 o                         
   2  11   1        897.50        943.34        42.75 o                         
   3  11   1          8.70          1.19        20.04 o                         
   4  11   1       1017.73       1170.88        50.72 o                         
   5  11   1          2.26         41.15        25.80 o                         
   6  11   1        379.55        379.87        45.37 o                         
   7  11   1        408.07        464.11        42.17 o                         
   8  11   1        143.52        169.12        70.14 o                         
  -5  12   1        202.54        136.52        68.02 o                         
  -4  12   1        520.68        498.91        54.97 o                         
  -3  12   1         38.38         46.19        41.11 o                         
  -2  12   1          8.00         30.99        41.26 o                         
  -1  12   1         26.19         13.23        38.42 o                         
   0  12   1          6.08        310.40        43.26 o                         
   1  12   1        272.19        261.37        43.12 o                         
   2  12   1          1.09          0.00        42.99 o                         
   3  12   1        487.87        442.01        38.30 o                         
   4  12   1        127.01        139.22        35.31 o                         
   5  12   1        108.32        141.53        65.10 o                         
 -16   0   2        136.53          0.72       106.73 o                         
 -15   0   2       1080.25       1116.10        80.06 o                         
 -14   0   2        466.28        464.69        63.33 o                         
 -13   0   2         25.44        108.12        67.44 o                         
 -12   0   2        966.34        935.96        56.03 o                         
 -11   0   2          2.57         20.37        19.69 o                         
 -10   0   2       1772.84       1910.43        62.59 o                         
  -9   0   2         48.42         57.06        14.21 o                         
  -8   0   2        702.37        915.63        35.30 o                         
  -7   0   2      19997.47      22641.19       439.83 o                         
  -6   0   2       9619.96      11062.64       192.57 o                         
  -5   0   2       3419.09       4235.07        94.58 o                         
  -4   0   2      33779.12      40876.72      1076.26 o                         
  -3   0   2     176915.34     205114.62      4597.55 o                         
  -2   0   2      24756.08      29666.17       625.69 o                         
  -1   0   2        142.35        195.21         7.03 o                         
   0   0   2      28085.09      30946.08       657.57 o                         
   1   0   2       7680.96       8470.53       186.80 o                         
   2   0   2        216.81        285.17        12.55 o                         
   3   0   2       4075.00       4549.77       112.63 o                         
   4   0   2        493.11        631.28        21.24 o                         
   5   0   2         13.56          6.53         7.50 o                         
   6   0   2      10195.06      10017.34       174.54 o                         
   7   0   2       2826.99       3174.03        71.22 o                         
   8   0   2        412.27        440.58        22.44 o                         
   9   0   2       1212.81       1254.26        45.00 o                         
  10   0   2          5.47         10.57        14.88 o                         
  11   0   2        740.28        932.53        53.00 o                         
  12   0   2       3443.39       3294.66       110.26 o                         
  13   0   2       2211.65       2259.79        89.21 o                         
  14   0   2         64.02         59.62        32.16 o                         
  15   0   2        253.75        320.38        50.48 o                         
 -16   1   2        137.11         99.68        90.38 o                         
 -15   1   2         23.54          9.37        36.18 o                         
 -14   1   2       1148.34       1252.54        56.01 o                         
 -13   1   2        327.95        372.49        32.30 o                         
 -12   1   2       1884.22       1859.41        49.32 o                         
 -11   1   2        204.14        238.72        23.68 o                         
 -10   1   2         16.90         17.09        10.54 o                         
  -9   1   2        153.31        164.31        13.31 o                         
  -8   1   2       2039.25       2203.88        34.96 o                         
  -7   1   2        899.68       1047.97        19.54 o                         
  -6   1   2      22222.36      24619.93       339.35 o                         
  -5   1   2      14346.21      15721.13       224.08 o                         
  -4   1   2        100.29        110.07         5.55 o                         
  -3   1   2        102.98        132.03         5.66 o                         
  -2   1   2       6539.14       7135.31       106.83 o                         
  -1   1   2      23367.90      24929.86       358.71 o                         
   0   1   2        191.76        211.48         6.14 o                         
   1   1   2         79.66        134.10         5.49 o                         
   2   1   2       2044.10       1944.06        29.84 o                         
   3   1   2       3569.21       3457.58        47.54 o                         
   4   1   2       1068.48       1076.97        18.04 o                         
   5   1   2       3938.09       3763.00        53.62 o                         
   6   1   2        401.08        429.21        12.17 o                         
   7   1   2         80.50        132.66         9.32 o                         
   8   1   2       2209.13       2160.02        42.39 o                         
   9   1   2          1.10         10.15        11.71 o                         
  10   1   2         15.04         15.49        13.35 o                         
  11   1   2       2928.44       2960.05        67.46 o                         
  12   1   2         50.75         66.87        19.75 o                         
  13   1   2        566.87        660.78        37.25 o                         
  14   1   2       1718.57       1696.62        61.31 o                         
  15   1   2         12.33         20.10        31.71 o                         
 -16   2   2        367.07        355.77        71.62 o                         
 -15   2   2        350.84        432.05        40.97 o                         
 -14   2   2        293.91        340.58        35.31 o                         
 -13   2   2       2763.85       2888.80        70.33 o                         
 -12   2   2       2431.81       2535.96        62.16 o                         
 -11   2   2        668.82        729.37        36.69 o                         
 -10   2   2          1.69         15.29        18.06 o                         
  -9   2   2        290.28        299.48        15.76 o                         
  -8   2   2        245.13        248.94        12.54 o                         
  -7   2   2        357.51        307.09        11.27 o                         
  -6   2   2       1046.71        968.06        17.70 o                         
  -5   2   2        129.40        162.87         7.13 o                         
  -4   2   2       3896.48       3776.41        54.18 o                         
  -3   2   2        701.07        611.07        10.80 o                         
  -2   2   2       7285.56       7403.66        90.07 o                         
  -1   2   2      20719.83      20688.50       276.49 o                         
   0   2   2      38784.67      38596.87       532.82 o                         
   1   2   2       7194.69       7300.22        93.91 o                         
   2   2   2      31714.52      31145.05       404.52 o                         
   3   2   2       9272.43       9300.38       112.37 o                         
   4   2   2        260.54        354.78         9.62 o                         
   5   2   2          7.03          9.91         5.07 o                         
   6   2   2       2422.34       2205.21        34.28 o                         
   7   2   2        192.17        231.09        10.38 o                         
   8   2   2         15.85         12.65         9.98 o                         
   9   2   2       1197.79       1244.21        32.44 o                         
  10   2   2        861.72        822.54        30.85 o                         
  11   2   2        708.52        657.31        32.49 o                         
  12   2   2       3394.64       3416.17        82.99 o                         
  13   2   2       1212.56       1302.69        50.27 o                         
  14   2   2        446.71        521.83        40.53 o                         
  15   2   2        764.37        775.27        75.05 o                         
 -16   3   2        208.14        255.27       102.44 o                         
 -15   3   2         57.13         60.85        39.36 o                         
 -14   3   2         90.64         47.21        35.52 o                         
 -13   3   2         28.39         31.17        28.86 o                         
 -12   3   2       1140.64       1084.84        38.61 o                         
 -11   3   2       2077.89       2098.84        51.83 o                         
 -10   3   2        149.83        140.85        20.90 o                         
  -9   3   2        193.20        158.94        16.24 o                         
  -8   3   2       4104.86       4246.74        85.44 o                         
  -7   3   2         10.92        150.05        22.07 o                         
  -6   3   2        495.77        359.75        13.08 o                         
  -5   3   2       4710.49       4502.54        68.25 o                         
  -4   3   2        407.81        419.03        10.23 o                         
  -3   3   2       4820.83       4714.81        56.86 o                         
  -2   3   2        186.69        214.11         6.45 o                         
  -1   3   2      21256.36      20134.01       261.17 o                         
   0   3   2          2.08          3.55         3.30 o                         
   1   3   2      14829.54      13881.84       162.40 o                         
   2   3   2       7252.99       7354.64        90.41 o                         
   3   3   2       2272.65       2013.48        29.70 o                         
   4   3   2         58.81        100.41         6.14 o                         
   5   3   2         53.78         95.19         6.19 o                         
   6   3   2        384.13        445.38        12.67 o                         
   7   3   2       7795.65       7826.85       112.21 o                         
   8   3   2        407.04        476.57        17.21 o                         
   9   3   2       3558.54       3576.98        70.27 o                         
  10   3   2        363.49        409.62        26.50 o                         
  11   3   2       2376.70       2306.11        57.22 o                         
  12   3   2          5.58          0.00        22.73 o                         
  13   3   2        789.17        780.78        40.47 o                         
  14   3   2       1150.33       1149.83        52.79 o                         
  15   3   2         16.66         80.07        76.92 o                         
 -15   4   2        722.08        623.98        49.40 o                         
 -14   4   2        374.74        305.12        41.65 o                         
 -13   4   2       1608.11       1529.46        59.31 o                         
 -12   4   2        340.28        351.50        37.03 o                         
 -11   4   2        108.02        115.59        28.38 o                         
 -10   4   2         61.70         38.74        21.94 o                         
  -9   4   2        230.17        184.09        20.83 o                         
  -8   4   2         63.22         18.28        16.61 o                         
  -7   4   2      12366.88      12568.12       213.81 o                         
  -6   4   2        270.75        463.58        23.83 o                         
  -5   4   2       1325.15       1242.85        22.48 o                         
  -4   4   2        253.45        340.60        12.86 o                         
  -3   4   2       1112.17       1235.60        18.51 o                         
  -2   4   2       6482.13       5989.48        72.64 o                         
  -1   4   2        886.72        896.42        16.37 o                         
   0   4   2          3.56          5.40         4.23 o                         
   1   4   2       7498.26       7168.13        89.44 o                         
   2   4   2       1093.80       1011.39        16.33 o                         
   3   4   2      13882.60      13852.51       162.68 o                         
   4   4   2        123.49        115.62         7.65 o                         
   5   4   2       1546.61       1644.96        26.82 o                         
   6   4   2       5310.75       5033.05        72.39 o                         
   7   4   2        604.03        552.90        19.89 o                         
   8   4   2       2426.37       2519.20        52.19 o                         
   9   4   2       4406.14       4328.54        85.55 o                         
  10   4   2       2838.83       2780.35        65.04 o                         
  11   4   2        563.22        523.86        39.99 o                         
  12   4   2        731.88        708.44        43.88 o                         
  13   4   2        354.14        365.32        38.75 o                         
  14   4   2         80.14        117.16        34.78 o                         
 -15   5   2         76.44         59.51        50.69 o                         
 -14   5   2        901.45        944.25        54.29 o                         
 -13   5   2        391.73        369.71        39.45 o                         
 -12   5   2       2336.83       2172.64        63.34 o                         
 -11   5   2        526.32        525.51        37.88 o                         
 -10   5   2         13.27        155.02        33.31 o                         
  -9   5   2         46.88         22.45        23.54 o                         
  -8   5   2        749.44        677.86        27.19 o                         
  -7   5   2          5.93         41.13        17.46 o                         
  -6   5   2        741.17        800.96        21.72 o                         
  -5   5   2       2109.27       1987.29        31.48 o                         
  -4   5   2       6026.60       6003.77        79.75 o                         
  -3   5   2        895.75        835.88        17.76 o                         
  -2   5   2       8465.80       8399.84       106.10 o                         
  -1   5   2         28.63         26.93         6.11 o                         
   0   5   2       1710.22       1683.48        27.46 o                         
   1   5   2       4956.06       4528.89        59.23 o                         
   2   5   2       2667.41       2632.51        35.42 o                         
   3   5   2        686.01        620.80        13.82 o                         
   4   5   2       2106.40       1995.67        29.83 o                         
   5   5   2       2547.06       2357.28        35.51 o                         
   6   5   2      11181.83      11158.23       168.90 o                         
   7   5   2       1307.15       1327.83        35.43 o                         
   8   5   2         19.06         31.58        22.01 o                         
   9   5   2         12.65          8.22        22.77 o                         
  10   5   2         54.39         27.50        21.19 o                         
  11   5   2         12.21         19.17        24.59 o                         
  12   5   2        195.64        160.22        31.01 o                         
  13   5   2        863.92        856.58        50.88 o                         
  14   5   2        550.80        561.89        62.96 o                         
 -14   6   2        292.28        252.36        65.52 o                         
 -13   6   2        662.18        615.75        77.05 o                         
 -12   6   2          6.75         48.05        36.16 o                         
 -11   6   2        924.51        843.28        51.64 o                         
 -10   6   2          0.59         21.13        24.07 o                         
  -9   6   2        513.07        583.05        34.08 o                         
  -8   6   2         26.50        143.24        25.06 o                         
  -7   6   2        360.12        392.00        24.29 o                         
  -6   6   2        645.46        833.30        39.13 o                         
  -5   6   2       1889.71       1768.56        34.10 o                         
  -4   6   2        242.97        331.34        19.79 o                         
  -3   6   2         86.75        135.47        12.67 o                         
  -2   6   2       1735.66       1684.32        37.33 o                         
  -1   6   2       2026.91       1948.11        35.85 o                         
   0   6   2        973.36        847.84        22.12 o                         
   1   6   2       2200.94       2241.08        43.52 o                         
   2   6   2        661.74        678.51        19.90 o                         
   3   6   2       1920.99       1800.63        31.26 o                         
   4   6   2          2.83          2.08         6.90 o                         
   5   6   2        205.42        222.95        14.05 o                         
   6   6   2        219.77        212.88        14.57 o                         
   7   6   2         27.35         10.53        15.93 o                         
   8   6   2        933.69       1025.17        48.14 o                         
   9   6   2          3.19          9.08        24.10 o                         
  10   6   2         48.87         36.36        23.41 o                         
  11   6   2          4.63          3.56        28.96 o                         
  12   6   2         47.08          8.15        28.16 o                         
  13   6   2        106.27         75.22        41.44 o                         
 -13   7   2         47.67        189.77        74.99 o                         
 -12   7   2         84.74         89.18        70.62 o                         
 -11   7   2        214.99        307.92        47.05 o                         
 -10   7   2        189.70        152.20        27.83 o                         
  -9   7   2          0.75          2.09        15.02 o                         
  -8   7   2         87.45         75.20        17.85 o                         
  -7   7   2        100.19        114.84        15.34 o                         
  -6   7   2         44.67        144.79        18.06 o                         
  -5   7   2        740.24        753.07        30.37 o                         
  -4   7   2        200.87        225.61        20.29 o                         
  -3   7   2        118.97        107.26        17.59 o                         
  -2   7   2       3400.76       3254.54        60.39 o                         
  -1   7   2         28.88        126.92        23.81 o                         
   0   7   2        100.79        130.11        18.64 o                         
   1   7   2        210.93        223.60        17.43 o                         
   2   7   2          4.90          6.07        11.22 o                         
   3   7   2         38.23         25.45        11.77 o                         
   4   7   2        858.20        835.47        27.52 o                         
   5   7   2       2378.42       2179.45        48.71 o                         
   6   7   2       1461.00       1337.80        39.19 o                         
   7   7   2        479.56        498.28        25.84 o                         
   8   7   2        159.87        149.17        20.49 o                         
   9   7   2        881.21        876.40        44.47 o                         
  10   7   2        626.30        519.77        37.80 o                         
  11   7   2        104.38         74.89        37.14 o                         
  12   7   2        153.24        103.29        42.63 o                         
 -12   8   2         43.03         14.39        50.59 o                         
 -11   8   2         21.77         44.25        36.37 o                         
 -10   8   2       1136.19       1098.51        50.41 o                         
  -9   8   2         37.78         59.98        20.02 o                         
  -8   8   2       1111.18       1168.96        47.40 o                         
  -7   8   2        263.02        290.54        24.69 o                         
  -6   8   2       1433.73       1726.24        44.73 o                         
  -5   8   2        779.81        797.30        32.59 o                         
  -4   8   2          6.80         55.89        22.41 o                         
  -3   8   2        592.00        602.99        29.36 o                         
  -2   8   2        628.30        639.34        26.04 o                         
  -1   8   2        510.80        438.88        22.12 o                         
   0   8   2        780.89        818.09        32.99 o                         
   1   8   2        505.09        450.18        26.57 o                         
   2   8   2          0.36          0.00        14.51 o                         
   3   8   2         92.21         67.00        16.23 o                         
   4   8   2       1816.49       1825.74        45.55 o                         
   5   8   2         17.03         41.84        14.73 o                         
   6   8   2          9.22         27.72        15.38 o                         
   7   8   2        306.51        254.17        20.71 o                         
   8   8   2        609.15        711.63        39.94 o                         
   9   8   2        235.35        266.70        32.73 o                         
  10   8   2        190.45        174.71        33.36 o                         
  11   8   2         90.28         58.90        30.84 o                         
 -12   9   2         30.01          0.00        68.17 o                         
 -11   9   2         14.40         10.76        53.11 o                         
 -10   9   2        629.36        576.01        52.34 o                         
  -9   9   2         63.57         47.84        33.25 o                         
  -8   9   2        147.84        160.15        23.24 o                         
  -7   9   2         22.58          8.55        27.81 o                         
  -6   9   2        616.46        601.50        45.21 o                         
  -5   9   2         67.67         62.43        31.68 o                         
  -4   9   2        114.14        126.66        24.08 o                         
  -3   9   2       3386.27       3210.93        66.82 o                         
  -2   9   2          0.20         85.08        18.06 o                         
  -1   9   2          0.94         52.42        13.62 o                         
   0   9   2        770.01        710.57        27.58 o                         
   1   9   2        727.70        707.65        30.49 o                         
   2   9   2        511.12        568.73        28.91 o                         
   3   9   2        518.39        538.08        27.90 o                         
   4   9   2        376.17        364.19        28.82 o                         
   5   9   2        956.62        972.86        39.21 o                         
   6   9   2        125.59        152.13        23.05 o                         
   7   9   2          3.26          3.47        18.88 o                         
   8   9   2        103.06         71.19        28.15 o                         
   9   9   2        188.11        100.03        36.05 o                         
  10   9   2         22.79         36.29        39.90 o                         
  11   9   2         97.25         22.92        60.42 o                         
 -10  10   2         56.13         19.14        58.38 o                         
  -9  10   2          0.37          0.00        32.81 o                         
  -8  10   2        105.03        143.69        35.79 o                         
  -7  10   2        455.08        568.97        41.33 o                         
  -6  10   2        271.34        300.25        45.73 o                         
  -5  10   2         12.25         61.17        43.45 o                         
  -4  10   2       1167.20       1170.03        51.30 o                         
  -3  10   2       1000.31        991.40        39.05 o                         
  -2  10   2        348.50        359.34        27.26 o                         
  -1  10   2         77.06        166.95        20.82 o                         
   0  10   2        662.06        697.39        30.96 o                         
   1  10   2        147.96        212.28        21.17 o                         
   2  10   2         10.58         42.02        18.14 o                         
   3  10   2        118.44        155.19        25.28 o                         
   4  10   2       1009.27        974.12        40.52 o                         
   5  10   2         42.69         55.45        24.30 o                         
   6  10   2        430.27        448.39        34.67 o                         
   7  10   2          0.21          2.80        22.95 o                         
   8  10   2         47.75         39.76        21.70 o                         
   9  10   2         30.28          0.00        55.10 o                         
  -8  11   2         26.50         17.44        40.39 o                         
  -7  11   2         94.46        111.48        48.18 o                         
  -6  11   2        186.20        211.95        53.10 o                         
  -5  11   2         48.20         54.65        38.60 o                         
  -4  11   2          0.34         19.99        41.72 o                         
  -3  11   2         27.27         31.92        26.47 o                         
  -2  11   2        415.43        421.76        34.99 o                         
  -1  11   2        506.83        464.65        34.72 o                         
   0  11   2         76.18         65.57        24.21 o                         
   1  11   2       2572.18       2621.84        60.14 o                         
   2  11   2        566.72        613.31        33.59 o                         
   3  11   2        242.20        227.16        24.77 o                         
   4  11   2          2.87         48.25        23.32 o                         
   5  11   2         92.96        107.34        25.35 o                         
   6  11   2        558.72        533.25        35.65 o                         
   7  11   2        166.32        174.34        35.07 o                         
   8  11   2        233.14        219.41        69.24 o                         
  -5  12   2        376.64        313.49        79.44 o                         
  -4  12   2        188.80        206.51        54.24 o                         
  -3  12   2         42.76         14.62        36.34 o                         
  -2  12   2          4.22         54.04        40.81 o                         
  -1  12   2         16.59         29.50        33.99 o                         
   0  12   2       2516.91       2547.69        75.54 o                         
   1  12   2         15.39         26.85        28.01 o                         
   2  12   2        665.95        687.95        41.65 o                         
   3  12   2         18.51         20.76        23.80 o                         
   4  12   2         67.88         90.78        37.41 o                         
   5  12   2         66.33         65.51        37.62 o                         
 -16   1   3        682.96        510.58        52.10 o                         
 -15   1   3        117.59         52.24        38.91 o                         
 -14   1   3       1335.53       1333.49        60.01 o                         
 -13   1   3        217.61        172.67        29.32 o                         
 -12   1   3          3.11          0.00        19.07 o                         
 -11   1   3        243.37        249.52        21.72 o                         
 -10   1   3        638.24        747.68        24.37 o                         
  -9   1   3       1775.16       2010.17        35.83 o                         
  -8   1   3        516.22        553.26        16.12 o                         
  -7   1   3        363.99        405.99        12.93 o                         
  -6   1   3       4030.27       4594.39        67.66 o                         
  -5   1   3         35.76         56.97         5.70 o                         
  -4   1   3       1546.67       1774.79        27.60 o                         
  -3   1   3       2429.08       2526.24        33.72 o                         
  -2   1   3       6479.99       6733.14        89.03 o                         
  -1   1   3        978.50        987.32        15.08 o                         
   0   1   3       9227.31       9583.95       128.92 o                         
   1   1   3       7835.29       7728.71       101.23 o                         
   2   1   3       7389.63       7300.59       107.46 o                         
   3   1   3      22463.77      22639.14       298.21 o                         
   4   1   3       3504.12       3586.43        49.03 o                         
   5   1   3       7036.20       7212.00       102.83 o                         
   6   1   3        419.82        457.39        14.05 o                         
   7   1   3        983.79       1096.96        25.66 o                         
   8   1   3        232.59        260.91        14.94 o                         
   9   1   3       1621.00       1592.81        41.28 o                         
  10   1   3        331.42        336.62        22.41 o                         
  11   1   3        805.14        889.41        35.72 o                         
  12   1   3        841.55        946.88        38.80 o                         
  13   1   3         35.87         43.18        19.74 o                         
  14   1   3        308.12        325.00        28.13 o                         
  15   1   3         51.57         92.53        48.82 o                         
 -16   2   3        263.86        234.52        44.13 o                         
 -15   2   3       1079.48       1023.00        53.98 o                         
 -14   2   3         38.91          0.00        29.24 o                         
 -13   2   3         58.80         52.10        29.86 o                         
 -12   2   3        312.72        352.08        29.72 o                         
 -11   2   3       3291.30       3100.70        70.68 o                         
 -10   2   3          0.25         16.49        18.63 o                         
  -9   2   3         26.69         36.90         9.58 o                         
  -8   2   3       1915.02       2191.20        34.42 o                         
  -7   2   3        597.27        651.16        14.96 o                         
  -6   2   3        719.33        805.12        17.07 o                         
  -5   2   3          7.34          3.23         4.79 o                         
  -4   2   3      10909.27      11823.97       148.90 o                         
  -3   2   3        328.51        388.58         8.63 o                         
  -2   2   3        440.85        459.49         9.04 o                         
  -1   2   3       1280.12       1325.06        19.49 o                         
   0   2   3      16828.67      16518.29       215.60 o                         
   1   2   3       2615.88       2622.93        37.68 o                         
   2   2   3       4725.00       4567.89        59.46 o                         
   3   2   3        241.98        273.17         8.93 o                         
   4   2   3       1575.96       1601.28        25.62 o                         
   5   2   3       2464.08       2563.26        38.11 o                         
   6   2   3        253.35        314.05        11.74 o                         
   7   2   3       9748.72      10116.82       149.07 o                         
   8   2   3       7287.98       7423.11       124.21 o                         
   9   2   3        837.08        908.88        28.36 o                         
  10   2   3          8.88         16.56        14.41 o                         
  11   2   3        927.08       1045.79        38.02 o                         
  12   2   3         40.41         69.50        20.40 o                         
  13   2   3          1.76         18.51        23.41 o                         
  14   2   3        297.15        297.20        46.02 o                         
 -16   3   3        195.74        214.64        59.93 o                         
 -15   3   3        853.00        767.77        46.63 o                         
 -14   3   3        390.19        347.28        38.50 o                         
 -13   3   3        211.74        150.55        30.86 o                         
 -12   3   3         61.01         83.81        28.61 o                         
 -11   3   3         35.92         30.91        20.14 o                         
 -10   3   3        568.73        592.66        25.37 o                         
  -9   3   3        281.86        258.46        17.81 o                         
  -8   3   3       3274.42       3127.94        59.02 o                         
  -7   3   3      23293.18      24305.90       372.71 o                         
  -6   3   3       3402.15       3168.82        47.57 o                         
  -5   3   3       3399.04       3682.73        52.01 o                         
  -4   3   3       2805.25       2755.27        36.62 o                         
  -3   3   3       2689.78       2897.49        36.97 o                         
  -2   3   3         50.45         76.86         4.72 o                         
  -1   3   3          0.77          6.59         3.39 o                         
   0   3   3         79.19         68.33         5.08 o                         
   1   3   3       7160.43       6721.18        83.35 o                         
   2   3   3       9040.06       8624.36       107.39 o                         
   3   3   3       7321.53       6976.00        87.26 o                         
   4   3   3       5451.78       5972.35        83.03 o                         
   5   3   3       1271.16       1318.73        23.72 o                         
   6   3   3       5057.44       4964.21        72.30 o                         
   7   3   3       1501.17       1655.97        29.90 o                         
   8   3   3       6964.66       6888.72       116.42 o                         
   9   3   3        836.82        893.03        28.57 o                         
  10   3   3        788.95        896.09        33.25 o                         
  11   3   3         57.22         60.27        21.52 o                         
  12   3   3        187.82        207.68        26.67 o                         
  13   3   3          7.19          0.00        31.66 o                         
  14   3   3        501.41        485.66        45.12 o                         
 -16   4   3          3.18          0.00        59.01 o                         
 -15   4   3       1993.06       1916.22        72.82 o                         
 -14   4   3        954.95        922.56        53.95 o                         
 -13   4   3        474.82        340.24        38.58 o                         
 -12   4   3       4387.17       3922.19       103.64 o                         
 -11   4   3       3268.74       3268.44        87.15 o                         
 -10   4   3          6.25         39.76        23.84 o                         
  -9   4   3        104.65         90.44        18.90 o                         
  -8   4   3        482.33        541.55        26.41 o                         
  -7   4   3        587.92        574.12        20.35 o                         
  -6   4   3      12679.17      12493.58       172.38 o                         
  -5   4   3       2243.56       2470.10        35.26 o                         
  -4   4   3      16757.07      17476.69       203.27 o                         
  -3   4   3          2.22         13.74         4.50 o                         
  -2   4   3          3.28          5.74         3.87 o                         
  -1   4   3        733.40        798.50        15.37 o                         
   0   4   3       9770.28       9398.03       124.96 o                         
   1   4   3       2961.10       2639.99        34.62 o                         
   2   4   3      10600.12      10361.35       123.42 o                         
   3   4   3       2633.12       2433.58        32.12 o                         
   4   4   3       2040.74       1889.30        29.52 o                         
   5   4   3       4967.17       4625.24        66.83 o                         
   6   4   3        610.53        556.08        16.49 o                         
   7   4   3       2783.71       2601.88        46.14 o                         
   8   4   3        310.33        330.51        18.49 o                         
   9   4   3       1796.83       1796.28        44.60 o                         
  10   4   3       1147.05       1145.53        39.71 o                         
  11   4   3        123.90        140.44        23.60 o                         
  12   4   3        292.93        275.91        32.61 o                         
  13   4   3       1026.94        986.54        51.09 o                         
  14   4   3       1317.69       1338.39        86.95 o                         
 -15   5   3        237.25        222.80        41.47 o                         
 -14   5   3       1079.57        914.67        56.47 o                         
 -13   5   3       1090.82       1085.79        47.25 o                         
 -12   5   3        865.17        816.16        40.49 o                         
 -11   5   3        138.54        130.87        26.88 o                         
 -10   5   3       3696.67       3529.23        86.81 o                         
  -9   5   3         20.08         13.87        18.39 o                         
  -8   5   3        240.22        300.00        24.32 o                         
  -7   5   3       3625.75       3546.85        68.53 o                         
  -6   5   3         44.54         55.88         9.22 o                         
  -5   5   3       1458.57       1326.63        26.79 o                         
  -4   5   3       3896.66       3467.77        46.59 o                         
  -3   5   3       2818.42       2969.10        39.80 o                         
  -2   5   3        856.24        832.25        16.51 o                         
  -1   5   3       8689.82       7994.99       108.15 o                         
   0   5   3      20367.37      19167.37       250.96 o                         
   1   5   3      12895.57      11899.82       146.89 o                         
   2   5   3       3835.81       3569.37        46.37 o                         
   3   5   3        344.41        402.39        11.91 o                         
   4   5   3         82.42        106.37         7.64 o                         
   5   5   3        249.66        252.99        11.04 o                         
   6   5   3       2715.34       2664.61        49.54 o                         
   7   5   3       1336.50       1272.30        33.94 o                         
   8   5   3       5143.74       4881.84       121.85 o                         
   9   5   3        247.34        197.23        27.66 o                         
  10   5   3       1801.20       1550.10        55.64 o                         
  11   5   3          3.22          0.00        30.58 o                         
  12   5   3        114.62        122.25        37.04 o                         
  13   5   3         12.86         22.09        35.05 o                         
  14   5   3        145.00        120.21        49.32 o                         
 -14   6   3        937.05        853.84        91.75 o                         
 -13   6   3        239.70        195.72        37.13 o                         
 -12   6   3       1387.30       1338.14        77.34 o                         
 -11   6   3       1259.69       1057.51        65.60 o                         
 -10   6   3          6.75         12.21        20.78 o                         
  -9   6   3       1113.76       1086.44        40.46 o                         
  -8   6   3       2840.59       2644.55        60.56 o                         
  -7   6   3       1169.00       1112.40        31.51 o                         
  -6   6   3       7340.00       7176.19       111.59 o                         
  -5   6   3        306.48        394.51        17.06 o                         
  -4   6   3       6620.77       6607.08        88.33 o                         
  -3   6   3       6016.61       5785.57        81.92 o                         
  -2   6   3       1797.62       1706.02        30.59 o                         
  -1   6   3       1219.86       1229.28        24.30 o                         
   0   6   3        855.47        730.59        17.80 o                         
   1   6   3      10826.84       9669.13       131.52 o                         
   2   6   3        368.10        386.09        15.48 o                         
   3   6   3         49.93         36.35         7.89 o                         
   4   6   3       1284.62       1173.17        26.05 o                         
   5   6   3          3.44         10.16         8.94 o                         
   6   6   3       2146.93       1973.38        39.75 o                         
   7   6   3       2320.15       2055.29        45.85 o                         
   8   6   3       4331.90       4056.04       100.57 o                         
   9   6   3       2541.24       2512.27        73.01 o                         
  10   6   3        468.94        468.56        36.68 o                         
  11   6   3        110.75         55.20        31.16 o                         
  12   6   3        147.24         82.59        38.28 o                         
  13   6   3        236.85        159.62        52.17 o                         
 -13   7   3       3671.40       3805.64       185.06 o                         
 -12   7   3        355.06        439.45        75.58 o                         
 -11   7   3       2467.34       2375.78        79.78 o                         
 -10   7   3       2638.56       2544.63        71.01 o                         
  -9   7   3        935.77        971.25        42.68 o                         
  -8   7   3        239.93        229.11        23.78 o                         
  -7   7   3       1264.68       1082.77        34.99 o                         
  -6   7   3       1617.07       1551.32        41.00 o                         
  -5   7   3       2992.96       2893.29        51.34 o                         
  -4   7   3       2329.54       2155.78        38.02 o                         
  -3   7   3        320.26        355.17        18.14 o                         
  -2   7   3        305.64        367.95        17.21 o                         
  -1   7   3       4335.31       4150.31        69.16 o                         
   0   7   3       3962.62       3488.55        59.89 o                         
   1   7   3       1211.51       1054.82        26.88 o                         
   2   7   3       2971.58       2916.59        52.41 o                         
   3   7   3        510.21        514.26        21.10 o                         
   4   7   3        186.77        168.54        14.72 o                         
   5   7   3       2248.59       2109.40        47.33 o                         
   6   7   3         30.78         37.61        13.31 o                         
   7   7   3       3306.40       3043.21        69.48 o                         
   8   7   3       4147.22       3711.88        96.00 o                         
   9   7   3         31.75         46.25        22.75 o                         
  10   7   3          1.29          8.55        23.27 o                         
  11   7   3         19.44         24.51        35.87 o                         
  12   7   3         59.12         16.20        42.53 o                         
 -13   8   3          0.28          0.00        61.08 o                         
 -12   8   3        893.06        934.20       112.42 o                         
 -11   8   3       1560.60       1617.57        84.51 o                         
 -10   8   3        163.16        124.52        31.29 o                         
  -9   8   3       1241.98       1243.33        59.32 o                         
  -8   8   3        326.27        299.19        27.32 o                         
  -7   8   3        293.06        319.70        29.26 o                         
  -6   8   3       7295.58       6984.82       128.64 o                         
  -5   8   3        417.77        400.50        29.09 o                         
  -4   8   3       2196.41       1900.13        41.94 o                         
  -3   8   3         96.75         87.84        15.28 o                         
  -2   8   3       1058.51       1065.57        32.16 o                         
  -1   8   3        383.87        334.87        22.56 o                         
   0   8   3       4509.32       4058.91        71.05 o                         
   1   8   3       2881.03       2731.04        54.05 o                         
   2   8   3       2907.73       2621.12        51.04 o                         
   3   8   3        670.43        751.77        27.94 o                         
   4   8   3        187.60        183.75        16.25 o                         
   5   8   3        309.82        313.48        19.53 o                         
   6   8   3        537.18        588.71        29.98 o                         
   7   8   3        591.05        592.45        29.94 o                         
   8   8   3          6.25          0.00        21.18 o                         
   9   8   3        318.93        334.09        36.12 o                         
  10   8   3          7.60         17.70        28.00 o                         
  11   8   3         32.22         42.30        28.50 o                         
 -12   9   3         75.49         15.04        58.13 o                         
 -11   9   3         67.88         31.14        39.12 o                         
 -10   9   3         90.21         66.52        46.77 o                         
  -9   9   3         71.55         43.91        27.93 o                         
  -8   9   3         45.22         49.62        20.52 o                         
  -7   9   3        561.92        536.21        41.92 o                         
  -6   9   3       1442.89       1435.53        57.79 o                         
  -5   9   3        946.27        936.80        51.57 o                         
  -4   9   3          2.85          6.82        17.69 o                         
  -3   9   3        821.93        831.73        30.41 o                         
  -2   9   3        254.54        237.11        18.76 o                         
  -1   9   3       2392.58       2275.30        48.78 o                         
   0   9   3          2.38          8.36        14.21 o                         
   1   9   3       1383.82       1291.00        37.54 o                         
   2   9   3        700.50        703.06        30.51 o                         
   3   9   3         88.17         85.77        19.62 o                         
   4   9   3       2165.34       1976.27        48.36 o                         
   5   9   3        452.11        452.57        30.41 o                         
   6   9   3        972.34       1024.32        43.90 o                         
   7   9   3        171.15        219.96        24.25 o                         
   8   9   3       1458.98       1380.72        52.91 o                         
   9   9   3        578.57        628.31        48.09 o                         
  10   9   3        311.73        365.96        43.09 o                         
 -10  10   3        187.33        211.97        52.53 o                         
  -9  10   3         41.36         20.02        32.67 o                         
  -8  10   3       2072.29       2075.41        73.33 o                         
  -7  10   3          4.83          0.00        35.68 o                         
  -6  10   3         23.46         51.07        45.11 o                         
  -5  10   3       2686.66       2695.66        91.75 o                         
  -4  10   3        276.35        316.02        29.19 o                         
  -3  10   3        284.83        314.10        28.01 o                         
  -2  10   3        153.02        186.44        23.46 o                         
  -1  10   3        684.29        748.26        30.21 o                         
   0  10   3        237.20        213.88        21.02 o                         
   1  10   3       1525.62       1401.33        40.24 o                         
   2  10   3        262.99        248.24        22.99 o                         
   3  10   3        852.07        900.58        37.65 o                         
   4  10   3        315.72        331.90        26.32 o                         
   5  10   3         23.39         38.19        22.46 o                         
   6  10   3        248.16        300.25        29.54 o                         
   7  10   3       2428.28       2357.73        66.96 o                         
   8  10   3         45.15         56.60        22.92 o                         
   9  10   3        691.91        761.13        75.28 o                         
  -8  11   3         31.45         23.23        45.15 o                         
  -7  11   3        633.10        663.95        58.46 o                         
  -6  11   3         68.81         42.63        48.98 o                         
  -5  11   3        597.76        558.89        54.24 o                         
  -4  11   3          3.58          8.75        54.86 o                         
  -3  11   3          1.11         31.98        25.86 o                         
  -2  11   3       1818.75       1714.53        57.36 o                         
  -1  11   3        258.16        242.87        35.25 o                         
   0  11   3       3239.17       3044.89        65.72 o                         
   1  11   3         12.66         56.36        19.93 o                         
   2  11   3       1614.91       1798.07        49.84 o                         
   3  11   3        212.29        209.67        24.35 o                         
   4  11   3        331.00        297.69        26.98 o                         
   5  11   3          2.83          1.06        23.45 o                         
   6  11   3        656.19        748.11        43.01 o                         
   7  11   3        222.25        223.19        34.72 o                         
  -4  12   3         42.74         76.41        55.09 o                         
  -3  12   3         32.44         18.58        34.69 o                         
  -2  12   3        100.53         84.28        37.70 o                         
  -1  12   3        188.90        219.00        38.50 o                         
   0  12   3         30.76         83.91        28.77 o                         
   1  12   3        347.02        361.20        31.57 o                         
   2  12   3        103.66        115.76        23.27 o                         
   3  12   3        908.45       1173.66        49.26 o                         
   4  12   3          3.10          9.82        30.51 o                         
   5  12   3       1013.75       1039.48        89.83 o                         
 -16   0   4         77.56          0.00        76.60 o                         
 -15   0   4        228.53        103.74        72.15 o                         
 -14   0   4       1132.85        805.17        79.98 o                         
 -13   0   4       1238.46       1224.31        66.52 o                         
 -12   0   4         42.56         53.16        30.20 o                         
 -11   0   4       1780.77       1958.10        54.65 o                         
 -10   0   4       2026.06       2139.72        60.34 o                         
  -9   0   4      10284.58      11262.18       228.53 o                         
  -8   0   4       3637.67       4158.44        85.25 o                         
  -7   0   4      18631.29      20292.89       349.25 o                         
  -6   0   4      30160.79      33500.59       600.99 o                         
  -5   0   4       1117.97       1153.26        25.85 o                         
  -4   0   4      11621.86      12723.17       232.56 o                         
  -3   0   4        752.95        873.79        20.22 o                         
  -2   0   4      12563.32      13397.26       236.60 o                         
  -1   0   4        282.47        360.64        11.26 o                         
   0   0   4       3723.31       3694.96        66.78 o                         
   1   0   4       1544.79       1553.07        33.09 o                         
   2   0   4      53207.73      50486.14       974.63 o                         
   3   0   4       9529.70       9060.44       186.92 o                         
   4   0   4      65390.73      65719.82      1266.84 o                         
   5   0   4       4480.33       4428.92        86.53 o                         
   6   0   4       1237.07       1117.40        30.37 o                         
   7   0   4       3635.16       3896.36        79.75 o                         
   8   0   4       2420.29       2154.01        51.12 o                         
   9   0   4        508.83        593.00        32.05 o                         
  10   0   4       2703.61       2632.75        71.31 o                         
  11   0   4       3456.41       3417.42        89.31 o                         
  12   0   4        260.10        233.84        29.88 o                         
  13   0   4        421.57        416.95        38.09 o                         
  14   0   4        746.86        873.34        52.48 o                         
  15   0   4       1100.04       1153.54       132.93 o                         
 -16   1   4          2.23          0.00        52.51 o                         
 -15   1   4        318.84        284.23        44.15 o                         
 -14   1   4        354.73        372.52        43.21 o                         
 -13   1   4        308.52        339.31        29.74 o                         
 -12   1   4       2037.93       2158.09        53.22 o                         
 -11   1   4        430.68        385.35        20.27 o                         
 -10   1   4        237.10        273.61        14.82 o                         
  -9   1   4        419.55        472.48        18.25 o                         
  -8   1   4       1752.67       2155.74        39.21 o                         
  -7   1   4       1594.41       1703.30        28.28 o                         
  -6   1   4      26540.21      29513.15       383.93 o                         
  -5   1   4        288.58        359.47        10.51 o                         
  -4   1   4       1242.18       1138.33        17.88 o                         
  -3   1   4       4567.82       4738.40        62.63 o                         
  -2   1   4        600.79        622.55        11.41 o                         
  -1   1   4        571.34        563.50         9.99 o                         
   0   1   4      21853.44      22185.01       265.32 o                         
   1   1   4      33877.80      33627.34       418.55 o                         
   2   1   4        138.33        179.16         7.49 o                         
   3   1   4       2415.81       2780.50        46.22 o                         
   4   1   4      19907.94      20763.37       279.51 o                         
   5   1   4        880.37        744.49        17.35 o                         
   6   1   4       5623.16       5601.40        81.38 o                         
   7   1   4       2224.97       1980.05        33.54 o                         
   8   1   4       3796.55       3569.63        56.86 o                         
   9   1   4        469.40        466.00        19.73 o                         
  10   1   4         29.79         25.15        12.14 o                         
  11   1   4        442.72        473.11        25.07 o                         
  12   1   4         86.29         99.31        18.42 o                         
  13   1   4       1778.42       1893.36        49.00 o                         
  14   1   4        407.54        423.78        28.07 o                         
 -16   2   4        523.27        521.54        48.67 o                         
 -15   2   4        374.93        340.37        40.13 o                         
 -14   2   4        236.92        214.70        35.58 o                         
 -13   2   4       3571.45       3571.97        82.18 o                         
 -12   2   4        161.45        139.33        25.93 o                         
 -11   2   4        957.75        925.61        30.98 o                         
 -10   2   4       1760.64       1787.15        48.57 o                         
  -9   2   4        142.48        155.29        13.84 o                         
  -8   2   4        221.20        254.40        12.15 o                         
  -7   2   4      16379.50      17375.54       248.03 o                         
  -6   2   4       1349.20       1473.06        25.15 o                         
  -5   2   4      15499.07      16391.57       200.54 o                         
  -4   2   4       6490.54       6453.49        80.65 o                         
  -3   2   4       1795.16       1714.95        25.36 o                         
  -2   2   4       4614.89       4392.53        57.60 o                         
  -1   2   4      18421.26      17546.45       229.38 o                         
   0   2   4       2728.88       2458.71        33.99 o                         
   1   2   4         75.11         72.58         5.31 o                         
   2   2   4       1009.12        822.13        14.16 o                         
   3   2   4       1854.98       1745.72        24.74 o                         
   4   2   4        410.58        515.36        12.60 o                         
   5   2   4        407.68        496.34        13.97 o                         
   6   2   4      18349.26      18543.16       256.72 o                         
   7   2   4       1316.56       1350.41        29.87 o                         
   8   2   4       3978.95       3877.70        68.05 o                         
   9   2   4        334.01        390.67        20.14 o                         
  10   2   4        894.10        825.53        31.93 o                         
  11   2   4       1798.16       1686.57        43.45 o                         
  12   2   4       1457.21       1419.39        43.35 o                         
  13   2   4          7.64         20.62        24.73 o                         
  14   2   4       1666.00       1526.01        54.87 o                         
 -16   3   4        435.04        355.94        48.53 o                         
 -15   3   4        313.15        251.05        33.48 o                         
 -14   3   4       2092.80       2091.74        62.64 o                         
 -13   3   4         38.51          6.68        29.51 o                         
 -12   3   4       2306.53       2311.07        62.81 o                         
 -11   3   4        218.19        149.84        25.33 o                         
 -10   3   4        644.24        552.09        24.64 o                         
  -9   3   4        351.19        345.69        19.76 o                         
  -8   3   4       2760.93       2734.92        53.48 o                         
  -7   3   4        130.34        113.64         9.65 o                         
  -6   3   4        171.04        138.04         9.11 o                         
  -5   3   4      15601.04      15535.19       190.74 o                         
  -4   3   4       3260.97       3208.22        41.05 o                         
  -3   3   4       2545.94       2423.45        31.96 o                         
  -2   3   4         10.08         26.75         3.93 o                         
  -1   3   4         99.26        113.72         5.59 o                         
   0   3   4      13938.12      12880.55       163.43 o                         
   1   3   4      17312.79      16726.50       211.48 o                         
   2   3   4        874.31        894.35        15.15 o                         
   3   3   4        147.02        133.20         7.38 o                         
   4   3   4      13965.52      13777.48       172.73 o                         
   5   3   4         82.13         74.67         7.09 o                         
   6   3   4      14611.57      14506.77       202.62 o                         
   7   3   4      16012.59      15989.23       259.30 o                         
   8   3   4          6.93         25.04        11.58 o                         
   9   3   4       2437.61       2322.88        52.47 o                         
  10   3   4          3.97         15.01        18.14 o                         
  11   3   4        441.84        503.93        34.44 o                         
  12   3   4         27.31         28.66        23.80 o                         
  13   3   4        569.27        622.11        39.44 o                         
  14   3   4        638.12        690.14        44.05 o                         
 -16   4   4        169.32        147.60        62.07 o                         
 -15   4   4         20.08         41.71        35.24 o                         
 -14   4   4       1507.22       1503.11        63.57 o                         
 -13   4   4        352.05        401.01        33.50 o                         
 -12   4   4        169.48        151.37        35.75 o                         
 -11   4   4        214.16        229.63        34.23 o                         
 -10   4   4       1496.89       1534.76        44.61 o                         
  -9   4   4        142.47        129.91        15.38 o                         
  -8   4   4       2435.37       2382.00        52.58 o                         
  -7   4   4        780.38        698.49        21.16 o                         
  -6   4   4        134.50        174.53        10.40 o                         
  -5   4   4       1632.04       1849.56        28.21 o                         
  -4   4   4       5493.09       5202.43        64.62 o                         
  -3   4   4       5644.69       5805.12        71.84 o                         
  -2   4   4        294.82        331.22         9.72 o                         
  -1   4   4       2550.43       2295.07        32.85 o                         
   0   4   4      21022.15      20262.76       253.82 o                         
   1   4   4         34.20         42.05         5.65 o                         
   2   4   4       9675.86       9033.61       108.39 o                         
   3   4   4       3378.08       3316.32        43.63 o                         
   4   4   4       1181.40       1034.14        18.58 o                         
   5   4   4        167.25        220.25        10.68 o                         
   6   4   4       1989.33       1910.27        37.57 o                         
   7   4   4       1304.77       1134.25        34.32 o                         
   8   4   4        461.12        436.14        24.73 o                         
   9   4   4        315.72        299.08        23.67 o                         
  10   4   4         18.01         11.70        16.84 o                         
  11   4   4         51.63          8.47        20.97 o                         
  12   4   4        421.84        502.36        35.87 o                         
  13   4   4          4.90         11.85        26.94 o                         
  14   4   4        707.03        824.42        58.81 o                         
 -15   5   4        890.66        790.25        58.85 o                         
 -14   5   4         59.18         78.10        29.33 o                         
 -13   5   4        386.50        351.80        34.07 o                         
 -12   5   4         46.55         12.17        29.54 o                         
 -11   5   4        177.64        172.45        29.15 o                         
 -10   5   4        651.54        586.10        33.97 o                         
  -9   5   4        450.64        490.10        28.47 o                         
  -8   5   4       2956.21       2935.28        56.36 o                         
  -7   5   4       1891.93       2085.89        46.58 o                         
  -6   5   4        898.65        803.05        18.37 o                         
  -5   5   4       6548.29       6430.56        81.55 o                         
  -4   5   4        128.76        192.86         9.32 o                         
  -3   5   4        138.19        145.41         7.69 o                         
  -2   5   4          7.62          1.91         4.55 o                         
  -1   5   4        221.63        201.43         9.35 o                         
   0   5   4        118.93        102.01         7.56 o                         
   1   5   4         15.03          3.39         4.72 o                         
   2   5   4       2750.49       2734.61        37.18 o                         
   3   5   4       2735.63       2502.05        36.68 o                         
   4   5   4        260.64        268.27        11.79 o                         
   5   5   4         88.71         69.28         9.57 o                         
   6   5   4        101.14        118.07        13.02 o                         
   7   5   4       1159.48       1181.47        33.53 o                         
   8   5   4          0.00         19.98        13.38 o                         
   9   5   4        139.09        123.72        22.22 o                         
  10   5   4          7.94         14.54        21.77 o                         
  11   5   4        182.09        131.25        34.52 o                         
  12   5   4         40.41         18.06        33.81 o                         
  13   5   4        713.44        678.40        68.61 o                         
 -14   6   4         34.75         50.78        36.60 o                         
 -13   6   4        678.82        663.14        65.30 o                         
 -12   6   4        138.90        172.57        47.01 o                         
 -11   6   4         10.18          1.11        26.14 o                         
 -10   6   4         24.50         13.63        17.35 o                         
  -9   6   4         41.42         36.19        17.09 o                         
  -8   6   4       1837.04       1803.08        44.18 o                         
  -7   6   4         74.83        124.32        14.49 o                         
  -6   6   4         28.41         81.31        15.13 o                         
  -5   6   4       1258.03       1224.45        24.08 o                         
  -4   6   4        233.74        251.42        12.62 o                         
  -3   6   4        352.62        417.15        14.76 o                         
  -2   6   4        529.58        568.07        16.60 o                         
  -1   6   4       3389.73       3137.50        47.38 o                         
   0   6   4        906.06        883.60        20.79 o                         
   1   6   4        506.82        499.60        17.01 o                         
   2   6   4        278.69        293.43        13.44 o                         
   3   6   4       1471.64       1349.02        27.62 o                         
   4   6   4       1722.11       1640.01        34.14 o                         
   5   6   4         96.29        106.64        11.50 o                         
   6   6   4        204.91        256.94        17.56 o                         
   7   6   4        233.72        221.35        20.19 o                         
   8   6   4        696.50        718.32        32.36 o                         
   9   6   4        125.29        121.33        24.33 o                         
  10   6   4        183.01        179.36        28.20 o                         
  11   6   4         79.15         69.14        32.04 o                         
  12   6   4        621.58        571.19        50.31 o                         
  13   6   4          4.62         17.49        47.16 o                         
 -13   7   4        368.84        451.88        83.92 o                         
 -12   7   4         58.39         54.33        27.64 o                         
 -11   7   4          0.01         23.94        23.42 o                         
 -10   7   4         26.94         92.60        20.47 o                         
  -9   7   4         38.32         76.61        21.68 o                         
  -8   7   4        962.89        911.46        34.32 o                         
  -7   7   4         12.68         67.81        16.50 o                         
  -6   7   4        300.94        346.35        23.11 o                         
  -5   7   4        440.84        451.80        19.89 o                         
  -4   7   4        168.99        181.26        14.16 o                         
  -3   7   4        202.05        202.90        15.19 o                         
  -2   7   4         22.17          8.69         9.97 o                         
  -1   7   4         16.50          9.13         9.69 o                         
   0   7   4         48.04         65.17        10.81 o                         
   1   7   4         65.39         76.33        10.20 o                         
   2   7   4         52.87         42.52         9.57 o                         
   3   7   4        328.30        329.42        16.63 o                         
   4   7   4       1073.93        997.51        30.84 o                         
   5   7   4        130.36        138.19        14.70 o                         
   6   7   4         69.59         73.20        14.60 o                         
   7   7   4       2257.77       2045.77        60.80 o                         
   8   7   4          1.30         26.51        16.35 o                         
   9   7   4        900.85        983.31        50.09 o                         
  10   7   4          2.01         10.43        24.10 o                         
  11   7   4        262.54        376.87        52.56 o                         
  12   7   4        320.99        296.46        81.13 o                         
 -13   8   4          1.40          0.00       148.32 o                         
 -12   8   4        195.22        247.11        40.74 o                         
 -11   8   4        143.12        158.41        43.48 o                         
 -10   8   4         66.47         88.15        26.21 o                         
  -9   8   4       1569.17       1420.13        50.15 o                         
  -8   8   4        189.52        185.10        19.45 o                         
  -7   8   4         35.86         78.13        19.67 o                         
  -6   8   4         29.52        162.38        23.44 o                         
  -5   8   4        216.52        237.45        22.08 o                         
  -4   8   4         37.53         40.44        13.52 o                         
  -3   8   4       1240.27       1123.75        30.71 o                         
  -2   8   4        356.26        429.91        22.09 o                         
  -1   8   4         65.47         53.93        12.98 o                         
   0   8   4        331.38        313.91        18.03 o                         
   1   8   4       1673.12       1553.50        35.88 o                         
   2   8   4        163.67        190.62        16.93 o                         
   3   8   4       1043.10       1049.85        31.00 o                         
   4   8   4        539.04        551.04        24.20 o                         
   5   8   4        853.39        817.10        32.00 o                         
   6   8   4         51.94         44.88        17.00 o                         
   7   8   4       1353.26       1295.51        52.29 o                         
   8   8   4         86.18         95.22        19.89 o                         
   9   8   4        382.95        354.32        40.43 o                         
  10   8   4          5.83          7.74        32.91 o                         
  11   8   4         13.97          0.00        37.61 o                         
 -12   9   4         22.01          7.09        44.40 o                         
 -11   9   4         43.67         68.12        42.31 o                         
 -10   9   4          0.05         11.84        30.14 o                         
  -9   9   4       1196.45       1212.57        63.87 o                         
  -8   9   4        167.75        130.14        30.15 o                         
  -7   9   4         32.38         46.80        28.11 o                         
  -6   9   4         47.65         65.34        29.87 o                         
  -5   9   4       1578.71       1502.09        50.72 o                         
  -4   9   4        564.16        533.38        29.26 o                         
  -3   9   4         30.69         30.40        16.08 o                         
  -2   9   4        690.71        722.59        29.11 o                         
  -1   9   4        176.45        181.61        17.89 o                         
   0   9   4          4.97          6.79        13.88 o                         
   1   9   4        243.07        249.68        19.88 o                         
   2   9   4        471.40        510.69        24.93 o                         
   3   9   4       1484.44       1447.04        38.85 o                         
   4   9   4          5.64         10.58        14.16 o                         
   5   9   4         48.73         58.62        16.89 o                         
   6   9   4        929.95        967.63        41.52 o                         
   7   9   4       1706.92       1675.41        58.56 o                         
   8   9   4         42.74         53.92        21.62 o                         
   9   9   4        258.29        233.54        36.29 o                         
  10   9   4         34.89         38.97        40.76 o                         
 -10  10   4        328.78        265.30        37.87 o                         
  -9  10   4         86.84         90.30        25.22 o                         
  -8  10   4       1033.30       1251.87        59.49 o                         
  -7  10   4        323.88        376.97        40.76 o                         
  -6  10   4        339.54        380.96        42.19 o                         
  -5  10   4         81.79         69.70        40.04 o                         
  -4  10   4        707.78        685.02        37.75 o                         
  -3  10   4         32.78         35.25        17.10 o                         
  -2  10   4        554.49        617.73        29.25 o                         
  -1  10   4       1420.86       1406.89        44.53 o                         
   0  10   4        257.10        276.21        24.02 o                         
   1  10   4        129.19        163.17        20.47 o                         
   2  10   4          0.24          6.46        15.60 o                         
   3  10   4         73.63         77.19        17.56 o                         
   4  10   4          9.70         16.18        16.49 o                         
   5  10   4         66.88         46.64        21.23 o                         
   6  10   4        506.09        530.56        34.13 o                         
   7  10   4        251.04        251.99        30.56 o                         
   8  10   4        198.61        240.50        30.82 o                         
   9  10   4        787.82        539.40        91.91 o                         
  -9  11   4          8.56          0.00       147.71 o                         
  -8  11   4         15.35         78.71        44.62 o                         
  -7  11   4        384.08        376.61        52.70 o                         
  -6  11   4       1201.46       1144.90        63.02 o                         
  -5  11   4        823.31        934.95        69.40 o                         
  -4  11   4        111.36        157.13        42.50 o                         
  -3  11   4          0.35          5.72        25.59 o                         
  -2  11   4         84.78        100.31        24.80 o                         
  -1  11   4         16.83         23.33        20.53 o                         
   0  11   4        365.62        450.75        30.11 o                         
   1  11   4        214.86        228.23        22.94 o                         
   2  11   4        309.39        330.13        24.71 o                         
   3  11   4         20.39         12.74        18.15 o                         
   4  11   4        586.24        596.12        32.01 o                         
   5  11   4         17.56         11.73        23.82 o                         
   6  11   4        998.81        990.27        50.40 o                         
   7  11   4       1188.33       1221.83        80.53 o                         
  -4  12   4        510.30        565.69        59.12 o                         
  -3  12   4        175.86        150.26        34.55 o                         
  -2  12   4         14.59          5.63        28.43 o                         
  -1  12   4        820.02        955.76        47.19 o                         
   0  12   4        837.17       1003.99        44.36 o                         
   1  12   4        257.14        333.08        30.69 o                         
   2  12   4        519.90        540.22        36.35 o                         
   3  12   4         81.30        107.04        29.99 o                         
   4  12   4        385.87        396.90        63.77 o                         
 -16   1   5          3.06          0.00        48.29 o                         
 -15   1   5         68.87          0.00        49.96 o                         
 -14   1   5        170.71        129.36        32.46 o                         
 -13   1   5        550.41        586.36        37.06 o                         
 -12   1   5         69.86         83.78        19.62 o                         
 -11   1   5        383.52        374.47        18.88 o                         
 -10   1   5          3.97         15.39         9.30 o                         
  -9   1   5       2453.42       2689.96        47.32 o                         
  -8   1   5         16.60          9.12         6.80 o                         
  -7   1   5       1794.61       2152.95        32.25 o                         
  -6   1   5       3452.69       3802.99        50.32 o                         
  -5   1   5        504.99        534.00        10.93 o                         
  -4   1   5        525.35        642.95        13.05 o                         
  -3   1   5       7045.60       7002.95        90.06 o                         
  -2   1   5       3404.22       3444.97        46.04 o                         
  -1   1   5       4564.10       4830.27        58.56 o                         
   0   1   5       1460.51       1450.62        21.83 o                         
   1   1   5       7803.50       7791.53        99.87 o                         
   2   1   5       9038.01       8935.83       116.69 o                         
   3   1   5       2109.50       1949.43        32.88 o                         
   4   1   5       7580.39       7520.31       106.98 o                         
   5   1   5         36.09         39.75         6.81 o                         
   6   1   5       1072.28       1033.05        23.91 o                         
   7   1   5       2706.39       2638.62        44.91 o                         
   8   1   5          0.12          9.55         8.25 o                         
   9   1   5        138.85        125.55        13.45 o                         
  10   1   5        117.23        106.99        15.79 o                         
  11   1   5       1688.04       1609.31        42.27 o                         
  12   1   5        414.07        369.83        25.57 o                         
  13   1   5        404.10        383.65        28.18 o                         
  14   1   5          7.37         15.03        24.55 o                         
 -16   2   5        164.12         47.25        50.05 o                         
 -15   2   5         30.64         37.82        32.37 o                         
 -14   2   5         80.60         42.39        29.18 o                         
 -13   2   5         82.88         60.60        29.50 o                         
 -12   2   5         27.28          0.25        22.26 o                         
 -11   2   5        487.57        535.28        30.75 o                         
 -10   2   5        982.48       1030.02        33.40 o                         
  -9   2   5        759.54        695.42        23.71 o                         
  -8   2   5       2830.17       3242.23        51.43 o                         
  -7   2   5       2539.20       2864.45        43.03 o                         
  -6   2   5       3053.43       3139.63        44.07 o                         
  -5   2   5       7098.23       7186.67        86.73 o                         
  -4   2   5       2292.84       2027.37        27.54 o                         
  -3   2   5         81.89         79.32         5.10 o                         
  -2   2   5        366.62        425.45         9.99 o                         
  -1   2   5       3546.95       3240.73        41.92 o                         
   0   2   5       3103.02       2988.07        39.48 o                         
   1   2   5       6273.93       6241.60        77.98 o                         
   2   2   5       8564.98       8523.63       108.05 o                         
   3   2   5        447.85        462.73        11.25 o                         
   4   2   5       9030.05       8946.99       113.82 o                         
   5   2   5        392.16        506.52        14.84 o                         
   6   2   5        557.52        677.46        21.24 o                         
   7   2   5        389.88        420.56        18.15 o                         
   8   2   5         78.86         85.67        11.97 o                         
   9   2   5        140.18        131.73        14.89 o                         
  10   2   5         86.14         81.65        17.12 o                         
  11   2   5        430.37        451.43        28.64 o                         
  12   2   5       1999.96       1841.63        50.87 o                         
  13   2   5        138.53        109.31        23.76 o                         
  14   2   5        176.89        241.87        39.00 o                         
 -16   3   5         89.34         75.98        42.77 o                         
 -15   3   5         21.32         20.34        28.89 o                         
 -14   3   5        316.58        309.35        31.69 o                         
 -13   3   5        746.13        704.43        39.20 o                         
 -12   3   5        411.06        369.79        36.69 o                         
 -11   3   5        570.74        561.46        28.57 o                         
 -10   3   5        291.04        268.54        22.35 o                         
  -9   3   5       2278.34       2533.82        49.21 o                         
  -8   3   5       4602.56       4812.57        73.09 o                         
  -7   3   5       3001.74       3033.63        45.92 o                         
  -6   3   5        683.18        590.62        12.91 o                         
  -5   3   5         41.40         61.76         5.44 o                         
  -4   3   5        618.90        653.52        12.53 o                         
  -3   3   5        904.98        901.57        15.43 o                         
  -2   3   5       6288.35       5907.33        74.15 o                         
  -1   3   5       1709.53       1427.06        23.49 o                         
   0   3   5      10088.40       9684.35       124.47 o                         
   1   3   5       5857.37       5387.44        68.91 o                         
   2   3   5      12188.11      11466.54       136.10 o                         
   3   3   5        917.01        912.36        16.41 o                         
   4   3   5        221.78        231.68         9.16 o                         
   5   3   5       1134.94       1011.36        20.83 o                         
   6   3   5       3321.70       3291.03        57.61 o                         
   7   3   5          1.85         19.69        11.76 o                         
   8   3   5       5940.77       5923.12       113.69 o                         
   9   3   5        324.36        329.75        22.29 o                         
  10   3   5         50.58         65.12        21.04 o                         
  11   3   5          1.04          3.20        20.86 o                         
  12   3   5        299.12        313.94        32.10 o                         
  13   3   5         51.77         22.23        26.03 o                         
  14   3   5       1389.39       1494.36       164.45 o                         
 -16   4   5        124.34        173.10        61.69 o                         
 -15   4   5        328.01        296.58        43.79 o                         
 -14   4   5        536.67        529.33        34.24 o                         
 -13   4   5       1526.75       1515.53        47.21 o                         
 -12   4   5       1071.38       1020.85        44.89 o                         
 -11   4   5       1678.27       1689.89        50.75 o                         
 -10   4   5         95.75         87.87        21.30 o                         
  -9   4   5         15.96         21.31        12.33 o                         
  -8   4   5       2783.48       2861.29        52.41 o                         
  -7   4   5        219.40        200.63        11.49 o                         
  -6   4   5       2277.45       2147.57        31.27 o                         
  -5   4   5       3193.18       3389.60        44.65 o                         
  -4   4   5          1.08         23.16         4.89 o                         
  -3   4   5       3158.45       3116.66        40.74 o                         
  -2   4   5       2173.50       1993.89        28.67 o                         
  -1   4   5       7067.91       6639.61        86.49 o                         
   0   4   5       7146.86       6683.91        88.15 o                         
   1   4   5      18844.85      18032.07       228.92 o                         
   2   4   5        779.48        767.13        15.18 o                         
   3   4   5        361.94        378.64        12.57 o                         
   4   4   5       3361.82       3254.72        48.46 o                         
   5   4   5        129.80        122.59        11.53 o                         
   6   4   5        368.22        349.66        18.24 o                         
   7   4   5        812.36        809.92        27.46 o                         
   8   4   5       1307.65       1290.76        35.41 o                         
   9   4   5        199.44        230.01        21.47 o                         
  10   4   5        132.58        133.14        22.93 o                         
  11   4   5        549.69        561.98        36.78 o                         
  12   4   5       1652.58       1692.33        59.16 o                         
  13   4   5         45.37         52.42        29.18 o                         
 -15   5   5         86.65        103.81        34.54 o                         
 -14   5   5        599.90        494.39        40.09 o                         
 -13   5   5       1423.72       1272.66        57.79 o                         
 -12   5   5        373.52        328.26        36.64 o                         
 -11   5   5        153.55        154.77        28.31 o                         
 -10   5   5        833.19        788.02        34.82 o                         
  -9   5   5        556.70        550.86        23.58 o                         
  -8   5   5       1980.18       1849.26        41.79 o                         
  -7   5   5       5528.39       5338.05        79.34 o                         
  -6   5   5        263.84        249.26        14.37 o                         
  -5   5   5        373.15        269.70        11.05 o                         
  -4   5   5        188.94        162.98         8.66 o                         
  -3   5   5       2981.36       2773.60        40.31 o                         
  -2   5   5       2085.68       2031.71        30.99 o                         
  -1   5   5       4068.45       3815.92        55.13 o                         
   0   5   5          5.04          7.08         5.33 o                         
   1   5   5          4.87         11.58         5.97 o                         
   2   5   5       6234.09       5794.88        81.61 o                         
   3   5   5        946.64        849.22        19.25 o                         
   4   5   5        787.30        707.89        18.37 o                         
   5   5   5       2516.12       2398.02        43.18 o                         
   6   5   5        607.00        647.39        23.61 o                         
   7   5   5        152.38        146.17        16.32 o                         
   8   5   5        789.20        786.22        34.26 o                         
   9   5   5        443.09        507.82        30.06 o                         
  10   5   5        371.79        396.21        28.08 o                         
  11   5   5       1747.06       1635.59        59.41 o                         
  12   5   5         11.07         28.66        32.24 o                         
  13   5   5        157.41        105.80        53.49 o                         
 -15   6   5        346.28        335.77        83.86 o                         
 -14   6   5        680.07        566.36        66.63 o                         
 -13   6   5        353.01        358.21        56.86 o                         
 -12   6   5       1030.14        910.33        55.01 o                         
 -11   6   5          6.75          1.53        21.96 o                         
 -10   6   5        212.92        255.68        24.24 o                         
  -9   6   5        196.28        202.81        19.20 o                         
  -8   6   5        139.08        114.14        15.08 o                         
  -7   6   5       1111.49       1134.25        30.93 o                         
  -6   6   5      11389.49      10775.26       171.95 o                         
  -5   6   5       1514.05       1355.30        28.23 o                         
  -4   6   5        620.91        652.40        18.52 o                         
  -3   6   5       1022.36        793.94        18.43 o                         
  -2   6   5        428.30        460.77        16.35 o                         
  -1   6   5          8.46          8.57         6.57 o                         
   0   6   5      10533.13       9568.28       137.05 o                         
   1   6   5       6645.66       5796.73        86.53 o                         
   2   6   5       1587.07       1447.33        28.98 o                         
   3   6   5         39.89         35.84         8.39 o                         
   4   6   5         62.76         64.73        10.38 o                         
   5   6   5       1219.32       1201.47        29.35 o                         
   6   6   5         45.91         28.00        11.64 o                         
   7   6   5       2788.73       2529.60        63.11 o                         
   8   6   5        337.73        370.31        25.88 o                         
   9   6   5         96.00         71.63        19.35 o                         
  10   6   5         63.90         45.72        25.01 o                         
  11   6   5          3.23         15.67        30.69 o                         
  12   6   5        299.31        241.53        45.14 o                         
 -14   7   5       1149.35       1042.09       105.30 o                         
 -13   7   5       2451.61       2472.31       107.45 o                         
 -12   7   5         12.59         21.47        23.43 o                         
 -11   7   5        636.49        744.01        40.26 o                         
 -10   7   5       2533.46       2475.10        72.52 o                         
  -9   7   5       1199.42       1168.88        39.60 o                         
  -8   7   5          1.49         15.16        16.84 o                         
  -7   7   5       5583.81       5122.68        96.38 o                         
  -6   7   5        366.35        421.23        26.39 o                         
  -5   7   5       7487.12       6792.30       113.89 o                         
  -4   7   5        112.02         83.25        11.70 o                         
  -3   7   5        453.85        482.57        19.24 o                         
  -2   7   5        255.37        244.05        14.30 o                         
  -1   7   5       2591.73       2335.44        43.83 o                         
   0   7   5       3608.58       3199.11        56.04 o                         
   1   7   5       3322.92       3005.01        53.82 o                         
   2   7   5       1814.88       1665.67        35.56 o                         
   3   7   5          3.43          2.65         9.09 o                         
   4   7   5          7.98         14.89        10.79 o                         
   5   7   5         75.53         82.50        14.77 o                         
   6   7   5         65.80         60.75        15.07 o                         
   7   7   5         14.64         36.99        18.07 o                         
   8   7   5       5389.19       5203.23       114.15 o                         
   9   7   5        388.75        328.44        33.63 o                         
  10   7   5          1.14         24.47        25.06 o                         
  11   7   5        675.90        664.20        65.63 o                         
 -13   8   5        126.62        114.13        66.26 o                         
 -12   8   5       1592.92       1579.19        75.75 o                         
 -11   8   5        782.79        763.78        52.28 o                         
 -10   8   5        397.15        396.54        33.73 o                         
  -9   8   5       1088.18       1094.71        40.79 o                         
  -8   8   5        958.99        892.14        42.02 o                         
  -7   8   5       4320.22       4125.91        91.27 o                         
  -6   8   5       5898.05       5530.82       113.96 o                         
  -5   8   5         85.36        124.59        20.10 o                         
  -4   8   5        451.28        460.30        23.66 o                         
  -3   8   5          3.07         22.41        11.84 o                         
  -2   8   5       3703.34       3481.25        61.73 o                         
  -1   8   5       2098.82       1825.54        39.41 o                         
   0   8   5       4408.52       4172.20        71.36 o                         
   1   8   5       1329.19       1283.04        32.23 o                         
   2   8   5        170.37        163.52        14.87 o                         
   3   8   5       1046.93       1031.65        33.03 o                         
   4   8   5        130.70        114.19        15.42 o                         
   5   8   5         72.95         82.57        16.27 o                         
   6   8   5        511.83        594.55        32.20 o                         
   7   8   5       3794.13       3412.91        88.11 o                         
   8   8   5         52.67         19.90        21.11 o                         
   9   8   5        675.02        719.12        53.19 o                         
  10   8   5         56.10         43.31        32.07 o                         
  11   8   5        268.24        257.85        47.61 o                         
 -12   9   5          1.20         29.32        61.99 o                         
 -11   9   5        643.00        616.52        81.93 o                         
 -10   9   5        247.37        234.88        39.25 o                         
  -9   9   5        131.38        176.11        25.97 o                         
  -8   9   5         13.52         18.11        19.28 o                         
  -7   9   5        212.40        254.81        29.99 o                         
  -6   9   5         89.16        114.55        27.45 o                         
  -5   9   5         55.25         70.53        20.09 o                         
  -4   9   5        132.90        138.97        16.83 o                         
  -3   9   5        542.20        568.81        28.32 o                         
  -2   9   5        924.62        801.53        32.24 o                         
  -1   9   5        405.30        419.53        24.20 o                         
   0   9   5        656.84        687.93        27.29 o                         
   1   9   5       4234.03       3878.97        69.86 o                         
   2   9   5        615.70        701.77        28.02 o                         
   3   9   5        193.44        165.51        17.86 o                         
   4   9   5        752.90        916.44        36.83 o                         
   5   9   5        583.30        652.86        31.70 o                         
   6   9   5        489.72        639.92        35.55 o                         
   7   9   5          0.78         10.53        21.48 o                         
   8   9   5       2395.61       2346.45        71.66 o                         
   9   9   5        286.00        276.91        39.72 o                         
  10   9   5        513.00        302.02        60.25 o                         
 -11  10   5         23.18          0.00        76.88 o                         
 -10  10   5        270.16        277.98        47.11 o                         
  -9  10   5          0.02          0.59        23.87 o                         
  -8  10   5        905.52       1081.17        55.11 o                         
  -7  10   5         25.81         21.55        27.46 o                         
  -6  10   5       1316.65       1490.43        61.15 o                         
  -5  10   5        542.55        499.91        36.37 o                         
  -4  10   5       1018.30       1087.08        42.21 o                         
  -3  10   5        110.81         99.17        19.51 o                         
  -2  10   5         14.51          2.87        16.06 o                         
  -1  10   5          1.61          9.28        15.60 o                         
   0  10   5        869.61        977.64        37.65 o                         
   1  10   5       1044.73       1133.09        37.68 o                         
   2  10   5          8.70         12.20        15.21 o                         
   3  10   5         14.46          7.51        16.40 o                         
   4  10   5        620.24        656.61        33.34 o                         
   5  10   5          0.92         27.25        20.40 o                         
   6  10   5         48.32         36.03        26.38 o                         
   7  10   5        894.71        944.79        48.78 o                         
   8  10   5         23.48         23.23        27.20 o                         
  -8  11   5          0.58         42.79        36.21 o                         
  -7  11   5        167.37        130.59        34.73 o                         
  -6  11   5         82.95        121.06        39.99 o                         
  -5  11   5       1160.69       1359.76        66.70 o                         
  -4  11   5        514.42        614.60        49.76 o                         
  -3  11   5       1055.24       1060.19        42.92 o                         
  -2  11   5       1254.66       1366.11        48.23 o                         
  -1  11   5        330.53        324.31        27.87 o                         
   0  11   5       2229.81       1891.31        53.44 o                         
   1  11   5        796.08        907.81        39.03 o                         
   2  11   5        215.00        258.50        27.43 o                         
   3  11   5        130.59        107.88        22.37 o                         
   4  11   5        911.10        849.95        39.86 o                         
   5  11   5         24.00         47.52        25.55 o                         
   6  11   5        692.02        598.34        51.24 o                         
  -4  12   5         12.53         43.25        79.96 o                         
  -3  12   5        679.88        873.96        50.90 o                         
  -2  12   5         30.27         27.44        23.60 o                         
  -1  12   5        309.74        315.29        30.40 o                         
   0  12   5        340.69        471.33        34.25 o                         
   1  12   5        718.88        814.26        43.86 o                         
   2  12   5        268.35        213.71        35.76 o                         
   3  12   5        639.57        583.38        44.41 o                         
   4  12   5        243.13        311.50        86.29 o                         
 -16   0   6          1.36         11.16        71.57 o                         
 -15   0   6        305.17        252.67        62.23 o                         
 -14   0   6        674.91        607.96        59.27 o                         
 -13   0   6       4314.31       4253.04       116.09 o                         
 -12   0   6        197.63        170.83        24.17 o                         
 -11   0   6       7022.76       7199.74       153.91 o                         
 -10   0   6        911.47        982.36        31.57 o                         
  -9   0   6      18039.74      18973.16       342.99 o                         
  -8   0   6        190.04        231.38        16.77 o                         
  -7   0   6      10735.52      11581.60       208.97 o                         
  -6   0   6       4790.61       5139.75        96.46 o                         
  -5   0   6      33322.57      37143.43       652.07 o                         
  -4   0   6      10152.62      10693.83       191.45 o                         
  -3   0   6      13823.60      15076.12       249.68 o                         
  -2   0   6        920.18        836.96        19.15 o                         
  -1   0   6      40042.59      38668.04       632.10 o                         
   0   0   6      11462.03      11786.92       201.63 o                         
   1   0   6       1537.94       1535.56        31.84 o                         
   2   0   6        903.44       1054.74        28.81 o                         
   3   0   6        121.61        161.51        13.53 o                         
   4   0   6       4652.90       5372.92       113.04 o                         
   5   0   6        727.49        766.59        27.79 o                         
   6   0   6       3116.93       2919.83        68.57 o                         
   7   0   6       2089.48       2210.21        56.85 o                         
   8   0   6      12211.75      11417.08       233.95 o                         
   9   0   6        108.45         68.98        20.12 o                         
  10   0   6        295.30        240.28        29.23 o                         
  11   0   6         16.73          0.00        22.74 o                         
  12   0   6         15.98         18.40        26.10 o                         
  13   0   6        338.76        269.24        38.43 o                         
 -16   1   6        445.58        396.63        53.63 o                         
 -15   1   6        179.75        132.23        42.01 o                         
 -14   1   6         59.21          0.00        32.24 o                         
 -13   1   6       2858.76       2942.35        64.13 o                         
 -12   1   6       5198.77       5326.40        95.51 o                         
 -11   1   6       1915.44       1922.46        39.28 o                         
 -10   1   6       8529.95       8985.32       134.64 o                         
  -9   1   6        619.71        665.55        20.72 o                         
  -8   1   6        185.69        252.55        11.67 o                         
  -7   1   6        881.67        913.66        17.27 o                         
  -6   1   6       8330.91       8352.23       103.85 o                         
  -5   1   6         43.06         47.80         5.02 o                         
  -4   1   6          6.85         14.17         4.47 o                         
  -3   1   6       3807.21       3946.55        52.98 o                         
  -2   1   6        153.76        129.35         6.13 o                         
  -1   1   6        781.41        670.74        11.42 o                         
   0   1   6       4972.06       4484.51        55.23 o                         
   1   1   6       2025.43       1938.71        28.17 o                         
   2   1   6       5476.62       5192.13        70.06 o                         
   3   1   6       1729.10       1902.66        31.59 o                         
   4   1   6       2091.52       2246.34        37.77 o                         
   5   1   6      10765.14      10285.34       149.63 o                         
   6   1   6        736.38        686.38        20.79 o                         
   7   1   6       3043.41       2771.63        47.86 o                         
   8   1   6       2105.48       1987.03        38.85 o                         
   9   1   6       3535.40       3210.05        60.03 o                         
  10   1   6        706.30        778.80        32.12 o                         
  11   1   6         12.08         19.21        16.71 o                         
  12   1   6        735.53        794.57        40.74 o                         
  13   1   6       2168.36       2074.37        65.70 o                         
  14   1   6        149.67        182.07        77.37 o                         
 -16   2   6         91.91         39.61        38.92 o                         
 -15   2   6         38.53         37.41        32.33 o                         
 -14   2   6       1837.69       1819.84        55.09 o                         
 -13   2   6        472.57        517.62        30.60 o                         
 -12   2   6       1320.03       1407.95        41.37 o                         
 -11   2   6       2893.37       3019.47        55.65 o                         
 -10   2   6        762.19        821.98        28.51 o                         
  -9   2   6       2739.83       3024.09        53.48 o                         
  -8   2   6       1636.55       1863.85        32.43 o                         
  -7   2   6       2926.32       2961.78        43.85 o                         
  -6   2   6       5521.77       5916.13        72.82 o                         
  -5   2   6       2676.02       2558.21        34.22 o                         
  -4   2   6       7178.16       7165.65        93.30 o                         
  -3   2   6        266.82        380.88        10.49 o                         
  -2   2   6      13413.19      12881.91       156.48 o                         
  -1   2   6       2491.93       2189.91        29.23 o                         
   0   2   6        516.44        573.87        12.24 o                         
   1   2   6       7747.46       7453.57        92.83 o                         
   2   2   6       8947.58       8053.32       100.28 o                         
   3   2   6       4166.34       3912.18        52.88 o                         
   4   2   6          1.15          7.37         5.29 o                         
   5   2   6       3099.25       2789.81        47.69 o                         
   6   2   6       2631.66       2692.71        48.40 o                         
   7   2   6        248.65        241.89        15.61 o                         
   8   2   6       2349.97       2249.86        46.16 o                         
   9   2   6        583.27        649.42        28.25 o                         
  10   2   6        106.73        133.70        19.66 o                         
  11   2   6         43.94         47.67        19.20 o                         
  12   2   6       1192.99       1313.27        49.57 o                         
  13   2   6        262.03        203.88        27.90 o                         
 -16   3   6        757.46        744.80        51.25 o                         
 -15   3   6        342.54        295.15        37.65 o                         
 -14   3   6         47.44         63.63        24.40 o                         
 -13   3   6       2338.98       2115.72        51.53 o                         
 -12   3   6         44.71         45.61        21.56 o                         
 -11   3   6        138.75        113.42        17.94 o                         
 -10   3   6       1141.49       1076.75        30.47 o                         
  -9   3   6       1260.56       1485.44        36.19 o                         
  -8   3   6       1300.43       1386.43        28.96 o                         
  -7   3   6        277.78        354.03        12.47 o                         
  -6   3   6       9419.54       9322.18       108.44 o                         
  -5   3   6         33.87         29.60         5.10 o                         
  -4   3   6        689.84        788.30        15.24 o                         
  -3   3   6        730.24        761.43        15.06 o                         
  -2   3   6       5264.16       4682.87        60.06 o                         
  -1   3   6          1.29          5.12         4.41 o                         
   0   3   6      13740.65      13393.40       170.91 o                         
   1   3   6         68.68         80.46         6.43 o                         
   2   3   6      12304.65      11832.40       145.57 o                         
   3   3   6         62.00         96.09         6.58 o                         
   4   3   6       1024.89        956.62        20.43 o                         
   5   3   6         62.22         72.61        11.16 o                         
   6   3   6        365.44        364.03        19.09 o                         
   7   3   6        929.94        885.36        28.92 o                         
   8   3   6       1105.15       1233.64        36.67 o                         
   9   3   6       3259.38       3249.74        68.56 o                         
  10   3   6        148.23        153.53        24.77 o                         
  11   3   6         18.13         10.29        22.03 o                         
  12   3   6          0.12          6.00        24.44 o                         
  13   3   6        220.38        261.66        31.56 o                         
 -16   4   6        904.29        830.82        64.73 o                         
 -15   4   6         16.33         51.31        29.24 o                         
 -14   4   6        596.47        489.11        33.13 o                         
 -13   4   6        133.30        143.33        31.28 o                         
 -12   4   6        589.66        563.60        31.47 o                         
 -11   4   6       1684.32       1750.81        46.35 o                         
 -10   4   6        220.09        189.86        19.01 o                         
  -9   4   6       1122.06       1090.73        29.89 o                         
  -8   4   6       3478.87       3515.20        54.39 o                         
  -7   4   6        899.44        814.44        20.16 o                         
  -6   4   6       1823.06       1868.32        30.58 o                         
  -5   4   6       1173.72        951.06        17.31 o                         
  -4   4   6       1459.30       1316.03        21.06 o                         
  -3   4   6         90.97        108.83         6.69 o                         
  -2   4   6       1020.81        907.37        16.49 o                         
  -1   4   6         83.05         60.92         6.44 o                         
   0   4   6       4645.02       4255.68        58.73 o                         
   1   4   6       7301.15       6392.08        85.34 o                         
   2   4   6        230.50        296.84        10.98 o                         
   3   4   6         57.06         76.02         7.67 o                         
   4   4   6        530.46        583.84        19.19 o                         
   5   4   6        208.64        194.62        13.09 o                         
   6   4   6       1410.30       1219.76        31.34 o                         
   7   4   6        451.93        479.15        23.62 o                         
   8   4   6       2657.41       2497.07        56.88 o                         
   9   4   6          0.10          0.00        15.61 o                         
  10   4   6        217.57        224.97        23.80 o                         
  11   4   6         50.25         53.25        23.38 o                         
  12   4   6        506.18        540.26        38.76 o                         
  13   4   6        503.72        496.32        48.55 o                         
 -15   5   6          1.55          0.00        31.60 o                         
 -14   5   6          9.21         18.60        34.91 o                         
 -13   5   6        358.83        416.82        39.03 o                         
 -12   5   6        442.46        472.69        35.33 o                         
 -11   5   6        275.26        330.37        26.46 o                         
 -10   5   6        172.66        144.41        16.13 o                         
  -9   5   6          0.59         12.02         9.72 o                         
  -8   5   6       1328.55       1332.24        29.87 o                         
  -7   5   6        948.08        946.73        24.00 o                         
  -6   5   6       2778.75       2659.38        45.06 o                         
  -5   5   6       2224.81       2302.29        37.34 o                         
  -4   5   6       2948.74       2626.35        39.11 o                         
  -3   5   6       5274.38       5170.56        70.00 o                         
  -2   5   6       1397.71       1188.91        21.20 o                         
  -1   5   6      10380.80       9944.83       134.87 o                         
   0   5   6       3894.85       4011.84        58.63 o                         
   1   5   6       1310.16       1153.49        22.63 o                         
   2   5   6         37.49         22.96         6.82 o                         
   3   5   6       1450.26       1296.95        24.39 o                         
   4   5   6       3154.49       2970.64        49.82 o                         
   5   5   6        769.03        836.39        25.16 o                         
   6   5   6        102.17        118.39        14.69 o                         
   7   5   6        620.98        577.59        30.11 o                         
   8   5   6        556.33        529.27        30.56 o                         
   9   5   6        222.58        267.01        26.05 o                         
  10   5   6        906.94        989.73        43.52 o                         
  11   5   6         69.53         40.78        25.14 o                         
  12   5   6        291.92        296.72        36.29 o                         
 -15   6   6       1145.86        942.82        73.72 o                         
 -14   6   6         37.23         74.36        47.49 o                         
 -13   6   6        253.95        276.08        39.70 o                         
 -12   6   6         27.79         54.61        23.34 o                         
 -11   6   6        346.39        417.09        28.53 o                         
 -10   6   6       2109.97       1880.76        48.36 o                         
  -9   6   6          7.05         10.53        13.22 o                         
  -8   6   6         80.83         78.53        15.13 o                         
  -7   6   6        180.21        181.35        14.68 o                         
  -6   6   6        103.84        113.29        12.45 o                         
  -5   6   6          0.54          8.88         7.31 o                         
  -4   6   6        348.48        354.47        16.15 o                         
  -3   6   6       1069.04       1028.06        23.38 o                         
  -2   6   6        276.09        314.38        13.76 o                         
  -1   6   6        158.03        177.80        11.27 o                         
   0   6   6       5486.54       5338.13        80.66 o                         
   1   6   6       1525.49       1435.68        29.09 o                         
   2   6   6       1397.99       1292.97        27.49 o                         
   3   6   6       1054.10       1069.99        25.63 o                         
   4   6   6        459.68        478.29        20.95 o                         
   5   6   6         93.60        104.70        12.90 o                         
   6   6   6        551.11        575.13        25.17 o                         
   7   6   6        194.24        208.08        22.12 o                         
   8   6   6        190.41        196.72        23.71 o                         
   9   6   6        327.19        349.93        29.30 o                         
  10   6   6        384.84        421.63        32.47 o                         
  11   6   6        107.93        118.14        27.65 o                         
  12   6   6         27.12         46.21        50.97 o                         
 -14   7   6         51.84         32.46        43.05 o                         
 -13   7   6        388.24        425.76        42.58 o                         
 -12   7   6        129.36        140.84        30.91 o                         
 -11   7   6       2133.23       2045.79        62.01 o                         
 -10   7   6         35.38         25.47        19.69 o                         
  -9   7   6        662.20        625.94        33.43 o                         
  -8   7   6        388.66        438.62        29.01 o                         
  -7   7   6        226.83        258.02        24.62 o                         
  -6   7   6        340.88        369.55        24.59 o                         
  -5   7   6        326.82        330.95        18.65 o                         
  -4   7   6        308.56        290.17        17.34 o                         
  -3   7   6       1452.66       1402.07        33.83 o                         
  -2   7   6        229.53        195.74        14.68 o                         
  -1   7   6        194.02        213.07        14.11 o                         
   0   7   6         51.01         59.25        10.42 o                         
   1   7   6         10.18         14.56         9.39 o                         
   2   7   6         11.68         10.28         9.54 o                         
   3   7   6       1087.66       1090.03        31.58 o                         
   4   7   6        432.20        400.46        22.59 o                         
   5   7   6       1741.88       1622.47        42.23 o                         
   6   7   6          1.44          8.29        15.60 o                         
   7   7   6        228.45        261.78        25.18 o                         
   8   7   6        628.09        666.50        36.73 o                         
   9   7   6        858.58        945.87        43.80 o                         
  10   7   6          0.15         18.83        28.06 o                         
  11   7   6        518.88        475.14       101.29 o                         
 -13   8   6         49.37         60.42        39.15 o                         
 -12   8   6         86.87        104.35        30.80 o                         
 -11   8   6         29.81         29.10        34.19 o                         
 -10   8   6        858.44        992.31        41.27 o                         
  -9   8   6        152.82        171.49        22.46 o                         
  -8   8   6        537.01        596.45        38.73 o                         
  -7   8   6         76.61        110.70        24.91 o                         
  -6   8   6         99.90        130.88        20.23 o                         
  -5   8   6       1492.48       1321.55        43.29 o                         
  -4   8   6       1621.71       1527.83        38.18 o                         
  -3   8   6       1942.00       1757.60        41.14 o                         
  -2   8   6       2168.56       1975.86        44.00 o                         
  -1   8   6        636.57        613.21        25.19 o                         
   0   8   6        209.31        157.01        14.45 o                         
   1   8   6        324.29        371.94        19.56 o                         
   2   8   6         41.99         40.85        12.78 o                         
   3   8   6        164.13        147.82        16.39 o                         
   4   8   6        649.59        752.13        31.73 o                         
   5   8   6         44.35         59.56        17.27 o                         
   6   8   6        422.16        504.32        35.41 o                         
   7   8   6         13.29         32.44        21.91 o                         
   8   8   6        593.83        719.31        44.00 o                         
   9   8   6         31.57         11.76        23.50 o                         
  10   8   6         60.49         71.59        39.03 o                         
 -12   9   6        135.69         75.16        53.41 o                         
 -11   9   6         86.30         89.43        43.90 o                         
 -10   9   6        213.78        234.83        25.59 o                         
  -9   9   6          0.01          0.00        19.72 o                         
  -8   9   6          0.20         16.92        20.58 o                         
  -7   9   6        141.28        131.36        23.54 o                         
  -6   9   6        727.37        837.85        42.40 o                         
  -5   9   6        544.05        628.92        37.01 o                         
  -4   9   6        801.86        908.63        34.55 o                         
  -3   9   6        202.72        243.38        20.48 o                         
  -2   9   6        343.27        412.87        23.94 o                         
  -1   9   6         46.89         47.24        14.48 o                         
   0   9   6         10.99         22.74        13.60 o                         
   1   9   6         35.25         46.14        14.03 o                         
   2   9   6        333.85        321.21        21.00 o                         
   3   9   6         48.91         57.78        16.07 o                         
   4   9   6        586.99        629.91        31.81 o                         
   5   9   6        304.43        324.55        25.91 o                         
   6   9   6        542.19        700.42        42.57 o                         
   7   9   6        752.35        911.35        47.82 o                         
   8   9   6        101.15        118.86        27.28 o                         
   9   9   6        205.31        204.36        34.06 o                         
 -10  10   6        133.46        179.76        30.62 o                         
  -9  10   6          0.63         11.59        27.50 o                         
  -8  10   6         19.87         19.76        29.60 o                         
  -7  10   6        128.16        141.32        28.42 o                         
  -6  10   6        417.98        539.11        36.09 o                         
  -5  10   6        396.54        350.76        33.72 o                         
  -4  10   6        834.64        896.63        38.04 o                         
  -3  10   6          1.52          7.05        18.34 o                         
  -2  10   6        101.78        100.38        18.99 o                         
  -1  10   6          9.97         31.33        16.49 o                         
   0  10   6         86.04        107.83        18.85 o                         
   1  10   6       1920.76       1769.85        47.79 o                         
   2  10   6        713.86        810.20        37.06 o                         
   3  10   6         34.83         39.69        18.48 o                         
   4  10   6          6.78         21.84        19.32 o                         
   5  10   6         29.70         14.22        22.67 o                         
   6  10   6        503.72        374.82        42.86 o                         
   7  10   6          0.10         27.72        27.36 o                         
  -8  11   6        112.51         51.73        55.73 o                         
  -7  11   6        201.29        167.86        40.65 o                         
  -6  11   6        482.29        520.12        47.51 o                         
  -5  11   6          5.71          9.91        36.30 o                         
  -4  11   6          4.11         14.74        33.63 o                         
  -3  11   6         17.08         16.65        18.88 o                         
  -2  11   6        351.41        372.50        29.09 o                         
  -1  11   6         47.53         19.27        19.51 o                         
   0  11   6         36.58         23.94        19.44 o                         
   1  11   6        171.01        205.75        24.03 o                         
   2  11   6        225.68        286.11        28.46 o                         
   3  11   6         89.32        126.25        27.00 o                         
   4  11   6         41.57         23.35        24.99 o                         
   5  11   6        228.08        174.83        36.57 o                         
   6  11   6        860.09        888.31       115.75 o                         
  -3  12   6         99.20        117.16        30.40 o                         
  -2  12   6          2.19         32.72        23.31 o                         
  -1  12   6        220.88        219.53        28.88 o                         
   0  12   6          6.56         58.82        27.70 o                         
   1  12   6        443.98        501.30        34.10 o                         
   2  12   6         90.48         81.24        38.19 o                         
   3  12   6         18.23         19.41        41.38 o                         
 -16   1   7         86.25         48.74        31.07 o                         
 -15   1   7        430.04        384.09        37.83 o                         
 -14   1   7        509.99        554.86        35.89 o                         
 -13   1   7          0.63         15.07        13.82 o                         
 -12   1   7        262.72        357.11        21.14 o                         
 -11   1   7        884.83        940.96        28.96 o                         
 -10   1   7          1.02         15.19         9.33 o                         
  -9   1   7         10.61          3.64         6.91 o                         
  -8   1   7        711.56        714.64        18.59 o                         
  -7   1   7        995.75        974.65        19.78 o                         
  -6   1   7       1093.39       1334.54        22.06 o                         
  -5   1   7       9665.06      10261.75       131.91 o                         
  -4   1   7         45.37         74.11         5.88 o                         
  -3   1   7       2713.01       2791.18        39.43 o                         
  -2   1   7       1871.61       1931.11        26.55 o                         
  -1   1   7        161.52        177.93         6.85 o                         
   0   1   7       8224.04       7917.97        95.22 o                         
   1   1   7        238.10        244.68         8.61 o                         
   2   1   7         11.41          8.54         5.05 o                         
   3   1   7       1975.46       2013.19        35.09 o                         
   4   1   7       1210.64       1111.84        23.91 o                         
   5   1   7          7.53          8.56         7.11 o                         
   6   1   7          2.03          3.21         7.58 o                         
   7   1   7        548.30        604.28        21.54 o                         
   8   1   7        309.84        363.96        18.53 o                         
   9   1   7       2531.28       2304.42        48.38 o                         
  10   1   7        260.05        264.95        25.72 o                         
  11   1   7         75.04         76.44        20.55 o                         
  12   1   7        508.64        493.61        33.87 o                         
  13   1   7         40.04         56.34        25.37 o                         
 -16   2   7        129.80         64.98        29.46 o                         
 -15   2   7        190.49        163.06        30.98 o                         
 -14   2   7       1399.43       1253.24        43.14 o                         
 -13   2   7       2171.04       2089.28        48.03 o                         
 -12   2   7          2.95         17.01        12.29 o                         
 -11   2   7         26.98         12.39        10.90 o                         
 -10   2   7       2667.66       2837.31        52.36 o                         
  -9   2   7         38.14         39.68         9.27 o                         
  -8   2   7        545.71        697.78        20.50 o                         
  -7   2   7       1770.73       1741.68        30.03 o                         
  -6   2   7       2548.87       2523.53        34.66 o                         
  -5   2   7       1466.60       1550.80        25.10 o                         
  -4   2   7        525.52        541.97        13.40 o                         
  -3   2   7         83.83        110.68         6.71 o                         
  -2   2   7        413.07        491.82        12.33 o                         
  -1   2   7         13.78         11.03         3.97 o                         
   0   2   7       1574.91       1419.97        20.32 o                         
   1   2   7        523.51        541.62        13.01 o                         
   2   2   7       1724.90       1716.37        25.99 o                         
   3   2   7       2766.07       2659.97        39.43 o                         
   4   2   7         95.05         91.89         9.11 o                         
   5   2   7       1411.47       1397.51        28.37 o                         
   6   2   7        543.07        567.75        20.37 o                         
   7   2   7        970.04        998.43        28.15 o                         
   8   2   7       2464.04       2364.95        51.22 o                         
   9   2   7         20.26         22.65        13.97 o                         
  10   2   7        145.14        169.84        22.33 o                         
  11   2   7          1.15          9.34        18.30 o                         
  12   2   7       1111.77       1211.72        49.78 o                         
  13   2   7          4.42         16.10        33.00 o                         
 -16   3   7         14.99         18.07        32.96 o                         
 -15   3   7         52.96         30.22        25.58 o                         
 -14   3   7        377.30        343.74        27.16 o                         
 -13   3   7        161.10        123.43        22.47 o                         
 -12   3   7       1147.07       1146.35        37.78 o                         
 -11   3   7         44.01         43.32        13.10 o                         
 -10   3   7        811.12        895.76        27.87 o                         
  -9   3   7         11.14          4.69         8.84 o                         
  -8   3   7        142.84        181.58        11.59 o                         
  -7   3   7        294.47        331.31        13.98 o                         
  -6   3   7        656.99        690.83        16.80 o                         
  -5   3   7        221.73        187.67         8.72 o                         
  -4   3   7       3754.83       3811.20        50.83 o                         
  -3   3   7      19546.99      19144.60       241.88 o                         
  -2   3   7       1683.63       1750.82        25.93 o                         
  -1   3   7       8270.70       8048.32       101.50 o                         
   0   3   7         17.05         10.51         5.22 o                         
   1   3   7       1415.04       1387.10        22.86 o                         
   2   3   7       1506.35       1327.18        23.21 o                         
   3   3   7       4469.46       4251.95        59.58 o                         
   4   3   7       8362.01       8085.65       119.64 o                         
   5   3   7        234.35        265.79        15.88 o                         
   6   3   7        365.07        341.92        18.32 o                         
   7   3   7       1519.73       1450.65        38.14 o                         
   8   3   7       2113.17       2009.32        48.92 o                         
   9   3   7         25.99         13.57        14.80 o                         
  10   3   7        126.09        129.32        23.51 o                         
  11   3   7         76.73         76.44        24.60 o                         
  12   3   7         20.01         42.03        31.63 o                         
  13   3   7          0.28         26.12        37.07 o                         
 -16   4   7        196.42        179.68        40.24 o                         
 -15   4   7        143.98        146.60        25.63 o                         
 -14   4   7         63.64         62.84        29.51 o                         
 -13   4   7        533.07        579.43        30.74 o                         
 -12   4   7        267.22        222.03        19.92 o                         
 -11   4   7       1417.38       1306.75        34.77 o                         
 -10   4   7        530.69        531.59        25.56 o                         
  -9   4   7          0.75          7.66         8.67 o                         
  -8   4   7       1704.71       1680.23        33.07 o                         
  -7   4   7       2300.62       2175.53        37.04 o                         
  -6   4   7        907.72        843.65        20.59 o                         
  -5   4   7       1191.08       1281.65        23.20 o                         
  -4   4   7      24919.21      23745.12       299.63 o                         
  -3   4   7       6479.86       6408.16        81.80 o                         
  -2   4   7        619.22        651.32        14.08 o                         
  -1   4   7       2408.28       2511.96        38.95 o                         
   0   4   7       2539.79       2380.60        36.26 o                         
   1   4   7       1101.43       1037.26        20.23 o                         
   2   4   7       1250.64       1133.00        20.99 o                         
   3   4   7       1407.97       1313.03        25.49 o                         
   4   4   7        924.74        867.28        22.00 o                         
   5   4   7         79.48         83.15        11.64 o                         
   6   4   7          3.20          8.44        10.91 o                         
   7   4   7       3008.44       2865.11        58.07 o                         
   8   4   7        466.62        457.49        25.95 o                         
   9   4   7        280.46        274.54        24.35 o                         
  10   4   7        117.08        110.66        21.29 o                         
  11   4   7         29.41         23.33        23.40 o                         
  12   4   7         95.63         45.71        27.40 o                         
 -15   5   7         63.62         60.65        26.33 o                         
 -14   5   7         73.10         81.82        28.16 o                         
 -13   5   7       1195.43       1106.21        48.65 o                         
 -12   5   7       3962.82       3858.95        76.24 o                         
 -11   5   7        542.61        615.76        27.33 o                         
 -10   5   7       2247.67       2087.41        45.63 o                         
  -9   5   7         26.77         34.50         9.91 o                         
  -8   5   7        277.63        249.92        14.49 o                         
  -7   5   7        631.73        704.02        23.18 o                         
  -6   5   7         17.04         12.67         7.86 o                         
  -5   5   7      23912.54      22805.28       300.36 o                         
  -4   5   7        199.35        191.96        10.49 o                         
  -3   5   7        914.90        867.36        20.36 o                         
  -2   5   7          1.01          3.25         5.97 o                         
  -1   5   7       3231.45       3002.22        46.22 o                         
   0   5   7       4156.01       3848.45        57.18 o                         
   1   5   7        149.50        134.27         9.54 o                         
   2   5   7       3126.53       2853.72        45.17 o                         
   3   5   7       1522.07       1383.75        27.21 o                         
   4   5   7       1134.16        977.98        25.03 o                         
   5   5   7        245.56        268.06        17.41 o                         
   6   5   7        418.07        426.79        23.17 o                         
   7   5   7        100.10         97.99        17.88 o                         
   8   5   7        287.96        335.99        25.94 o                         
   9   5   7          2.71          4.00        19.50 o                         
  10   5   7       1447.28       1500.23        56.13 o                         
  11   5   7         22.44         34.76        27.33 o                         
  12   5   7         47.47         55.14        39.09 o                         
 -15   6   7         97.59         87.63        46.59 o                         
 -14   6   7         29.76         66.47        28.65 o                         
 -13   6   7       1759.86       1661.28        63.46 o                         
 -12   6   7       3497.95       3211.85        78.44 o                         
 -11   6   7        185.23        139.15        19.46 o                         
 -10   6   7       1462.11       1312.30        39.23 o                         
  -9   6   7        311.23        290.50        21.69 o                         
  -8   6   7        507.29        439.30        23.06 o                         
  -7   6   7        660.82        719.04        26.38 o                         
  -6   6   7       3116.75       2839.84        54.64 o                         
  -5   6   7        553.62        562.09        20.79 o                         
  -4   6   7        803.99        773.62        23.99 o                         
  -3   6   7        128.22        116.34        11.00 o                         
  -2   6   7        953.23        862.22        22.95 o                         
  -1   6   7        385.18        466.63        17.55 o                         
   0   6   7       5704.79       5154.99        78.84 o                         
   1   6   7        595.42        587.52        20.06 o                         
   2   6   7       4832.70       4378.13        69.04 o                         
   3   6   7       6142.62       5639.82        96.41 o                         
   4   6   7       2456.35       2236.37        50.13 o                         
   5   6   7       1177.67       1173.23        34.26 o                         
   6   6   7        777.26        873.11        32.23 o                         
   7   6   7        265.33        294.56        24.62 o                         
   8   6   7        684.98        717.38        38.06 o                         
   9   6   7        544.47        662.03        36.37 o                         
  10   6   7         22.06         15.15        23.45 o                         
  11   6   7         47.15         36.01        28.11 o                         
 -14   7   7        259.49        204.31        36.96 o                         
 -13   7   7       1070.71       1025.30        58.91 o                         
 -12   7   7       1440.03       1382.59        58.06 o                         
 -11   7   7       1478.81       1541.08        54.37 o                         
 -10   7   7       1178.80       1205.55        40.84 o                         
  -9   7   7         74.62         93.66        24.08 o                         
  -8   7   7       5562.83       5102.48       105.70 o                         
  -7   7   7       1141.75       1023.07        40.11 o                         
  -6   7   7       6320.07       5811.40       115.59 o                         
  -5   7   7       4153.77       3773.91        69.47 o                         
  -4   7   7         21.51         17.02        10.15 o                         
  -3   7   7       1451.35       1190.57        31.39 o                         
  -2   7   7        573.85        665.80        25.26 o                         
  -1   7   7       2656.28       2423.97        49.21 o                         
   0   7   7          8.66         13.97         9.42 o                         
   1   7   7       1404.40       1261.58        30.96 o                         
   2   7   7       5516.75       5022.98        83.21 o                         
   3   7   7       1291.98       1238.20        36.24 o                         
   4   7   7         30.15         56.15        14.30 o                         
   5   7   7        169.62        199.76        21.71 o                         
   6   7   7          0.75          5.24        16.72 o                         
   7   7   7       1177.16       1333.38        49.53 o                         
   8   7   7        171.47        232.09        28.48 o                         
   9   7   7         26.53         29.94        23.67 o                         
  10   7   7        864.38        831.59        43.78 o                         
 -13   8   7       1324.15       1242.67        77.89 o                         
 -12   8   7       2400.47       2206.07        76.16 o                         
 -11   8   7         78.59         47.34        28.41 o                         
 -10   8   7        310.24        297.08        27.20 o                         
  -9   8   7        119.14        115.22        22.07 o                         
  -8   8   7        189.54        251.55        24.92 o                         
  -7   8   7        932.25        945.47        43.17 o                         
  -6   8   7       2214.50       2068.71        55.17 o                         
  -5   8   7         10.99         15.74        15.88 o                         
  -4   8   7       4917.99       4511.85        82.07 o                         
  -3   8   7        538.10        571.00        25.67 o                         
  -2   8   7          1.87          8.45        11.69 o                         
  -1   8   7       1122.88       1094.44        34.15 o                         
   0   8   7        563.61        577.95        25.36 o                         
   1   8   7        173.99        157.10        15.55 o                         
   2   8   7        706.92        819.05        29.28 o                         
   3   8   7        708.43        803.69        33.62 o                         
   4   8   7        534.22        598.00        29.92 o                         
   5   8   7          2.77          0.65        16.97 o                         
   6   8   7       1760.14       1688.29        58.10 o                         
   7   8   7       2143.23       1971.46        64.70 o                         
   8   8   7         24.47         22.40        24.18 o                         
   9   8   7       1495.39       1513.91        62.23 o                         
  10   8   7          0.98         53.63        59.19 o                         
 -12   9   7        232.96        183.02        47.79 o                         
 -11   9   7        738.34        752.20        56.00 o                         
 -10   9   7         84.15         43.14        22.80 o                         
  -9   9   7         87.05         83.07        25.02 o                         
  -8   9   7        607.61        685.07        38.73 o                         
  -7   9   7        805.37       1042.03        45.18 o                         
  -6   9   7         16.02         10.24        19.24 o                         
  -5   9   7       1342.56       1456.26        50.09 o                         
  -4   9   7       1620.32       1552.62        41.92 o                         
  -3   9   7        355.60        379.15        25.34 o                         
  -2   9   7        832.09        881.07        33.57 o                         
  -1   9   7         47.77         79.05        15.99 o                         
   0   9   7        878.49        885.94        33.30 o                         
   1   9   7       5109.40       4717.15        87.70 o                         
   2   9   7       1496.35       1437.63        44.67 o                         
   3   9   7          2.06          8.64        17.04 o                         
   4   9   7       1088.51       1131.10        42.76 o                         
   5   9   7          6.97         23.60        20.42 o                         
   6   9   7        523.74        560.78        40.33 o                         
   7   9   7        613.77        651.23        46.98 o                         
   8   9   7        981.03       1047.88        52.40 o                         
 -10  10   7        440.40        430.11        43.38 o                         
  -9  10   7         46.85         36.88        28.10 o                         
  -8  10   7        198.82        167.99        33.49 o                         
  -7  10   7       1018.19       1162.51        51.73 o                         
  -6  10   7       2209.69       2078.35        63.21 o                         
  -5  10   7          0.61          3.84        23.42 o                         
  -4  10   7         35.65         56.17        21.29 o                         
  -3  10   7        428.27        497.34        29.16 o                         
  -2  10   7        696.94        764.51        34.08 o                         
  -1  10   7          7.54          6.47        16.22 o                         
   0  10   7       2107.35       2016.12        51.07 o                         
   1  10   7        322.38        360.33        25.84 o                         
   2  10   7       1045.33       1181.08        45.79 o                         
   3  10   7       1358.28       1578.31        56.24 o                         
   4  10   7         17.35         13.40        20.13 o                         
   5  10   7          0.79          7.60        26.59 o                         
   6  10   7        492.16        597.42        43.29 o                         
   7  10   7        169.97        138.63        69.98 o                         
  -8  11   7         97.98         30.59        75.26 o                         
  -7  11   7        300.62        342.80        46.63 o                         
  -6  11   7         24.77         20.26        35.69 o                         
  -5  11   7        918.75       1000.01        54.38 o                         
  -4  11   7        711.32        840.10        47.33 o                         
  -3  11   7        644.38        588.51        33.61 o                         
  -2  11   7         89.33         67.54        21.73 o                         
  -1  11   7         16.60         27.56        20.55 o                         
   0  11   7       1056.18       1149.25        44.11 o                         
   1  11   7       1260.52       1312.40        47.07 o                         
   2  11   7          1.02         17.80        21.66 o                         
   3  11   7        113.46        112.25        27.57 o                         
   4  11   7          7.17          1.26        28.05 o                         
   5  11   7        476.96        345.96        93.88 o                         
  -3  12   7        246.71        181.02        41.53 o                         
  -2  12   7        433.01        456.21        44.72 o                         
  -1  12   7        227.40        262.08        32.93 o                         
   0  12   7        600.68        564.81        39.92 o                         
   1  12   7        148.67         94.55        37.86 o                         
   2  12   7        257.08        278.18        57.39 o                         
 -16   0   8        256.39        219.67        53.68 o                         
 -15   0   8       3179.23       3268.36       103.52 o                         
 -14   0   8       7400.34       7339.56       183.89 o                         
 -13   0   8       2502.50       2370.78        77.72 o                         
 -12   0   8       5176.58       5369.80       122.14 o                         
 -11   0   8       4440.81       4499.36       103.57 o                         
 -10   0   8        194.23        199.39        22.43 o                         
  -9   0   8        602.96        785.27        37.01 o                         
  -8   0   8       3257.38       3435.61        78.36 o                         
  -7   0   8      18166.01      19877.12       354.29 o                         
  -6   0   8        809.61        914.39        24.95 o                         
  -5   0   8       1709.79       1589.97        35.49 o                         
  -4   0   8       4388.72       4571.91        81.02 o                         
  -3   0   8      13786.39      15049.66       250.64 o                         
  -2   0   8       1502.81       1378.72        27.31 o                         
  -1   0   8       6629.16       6267.24       108.48 o                         
   0   0   8       1913.08       1902.81        38.14 o                         
   1   0   8      11841.36      10924.70       184.52 o                         
   2   0   8      15873.37      14829.29       265.97 o                         
   3   0   8       3710.07       3432.54        76.86 o                         
   4   0   8       2733.43       2524.06        60.64 o                         
   5   0   8         29.86         40.74        12.05 o                         
   6   0   8       7737.80       7102.59       150.91 o                         
   7   0   8       2316.29       2183.22        59.27 o                         
   8   0   8       5307.24       4975.00       113.52 o                         
   9   0   8        264.21        251.04        30.42 o                         
  10   0   8         11.05         29.76        23.80 o                         
  11   0   8       1276.40       1255.37        76.92 o                         
  12   0   8        164.93        126.59        40.47 o                         
 -16   1   8       1701.66       1707.39        63.80 o                         
 -15   1   8       1676.78       1665.05        59.00 o                         
 -14   1   8         19.67          5.36        15.53 o                         
 -13   1   8       4259.22       4371.00        78.75 o                         
 -12   1   8       1786.50       1902.98        42.83 o                         
 -11   1   8        848.54        928.08        31.84 o                         
 -10   1   8       2128.72       2188.02        41.12 o                         
  -9   1   8        995.68       1090.25        25.15 o                         
  -8   1   8        737.10        788.21        22.16 o                         
  -7   1   8       2163.90       2197.76        37.66 o                         
  -6   1   8       8994.71       8983.78       121.64 o                         
  -5   1   8       1386.31       1452.54        24.08 o                         
  -4   1   8       4137.68       3656.11        50.80 o                         
  -3   1   8       3572.14       3714.57        49.54 o                         
  -2   1   8      23571.96      23999.46       280.26 o                         
  -1   1   8        360.00        410.48        11.01 o                         
   0   1   8      13398.38      12484.17       148.23 o                         
   1   1   8       3774.11       3576.89        46.32 o                         
   2   1   8      12647.56      11932.37       147.25 o                         
   3   1   8       1540.50       1319.51        26.18 o                         
   4   1   8        721.44        722.41        20.66 o                         
   5   1   8       2801.31       2557.70        44.27 o                         
   6   1   8        912.50        913.64        25.99 o                         
   7   1   8      10222.74       9390.79       138.60 o                         
   8   1   8       1097.01       1194.26        34.23 o                         
   9   1   8       1817.69       1639.06        43.47 o                         
  10   1   8          2.41         12.71        17.24 o                         
  11   1   8        321.73        351.41        29.06 o                         
  12   1   8        749.48        768.06        40.80 o                         
 -16   2   8        222.54        205.65        30.80 o                         
 -15   2   8        655.39        662.45        35.74 o                         
 -14   2   8       2290.66       2458.38        51.82 o                         
 -13   2   8         12.16         28.59        14.34 o                         
 -12   2   8        259.07        330.93        21.85 o                         
 -11   2   8       2223.41       2212.27        45.51 o                         
 -10   2   8         57.60         58.65        11.28 o                         
  -9   2   8        187.73        219.65        14.43 o                         
  -8   2   8          9.02         14.93         6.82 o                         
  -7   2   8       1847.23       1789.73        30.97 o                         
  -6   2   8       1930.07       1926.36        31.75 o                         
  -5   2   8      12649.80      12093.51       155.40 o                         
  -4   2   8       1077.67       1026.70        19.03 o                         
  -3   2   8       1977.38       2287.56        34.12 o                         
  -2   2   8         33.34         29.20         4.78 o                         
  -1   2   8        867.79        740.69        14.13 o                         
   0   2   8        400.68        467.14        12.11 o                         
   1   2   8       9362.52       8542.33       106.87 o                         
   2   2   8        101.02        132.77         7.62 o                         
   3   2   8       1457.59       1443.77        26.49 o                         
   4   2   8        137.72        142.55        11.98 o                         
   5   2   8          3.45          6.57         7.84 o                         
   6   2   8        147.28        141.23        13.33 o                         
   7   2   8       1348.42       1263.09        33.05 o                         
   8   2   8      12132.50      11182.80       173.92 o                         
   9   2   8        521.66        522.82        27.20 o                         
  10   2   8        853.07        773.57        36.96 o                         
  11   2   8          8.00          3.81        20.53 o                         
  12   2   8         69.10         74.25        24.70 o                         
  13   2   8        710.66        710.06       106.49 o                         
 -16   3   8         49.20         91.46        35.37 o                         
 -15   3   8        172.30        139.36        25.04 o                         
 -14   3   8         79.35         78.59        19.73 o                         
 -13   3   8       1349.09       1380.50        41.07 o                         
 -12   3   8        759.74        830.05        29.90 o                         
 -11   3   8       1079.11       1110.09        33.28 o                         
 -10   3   8       1002.06        948.55        28.48 o                         
  -9   3   8         95.58         96.55        12.17 o                         
  -8   3   8        233.14        266.79        13.57 o                         
  -7   3   8       5017.43       5003.08        76.35 o                         
  -6   3   8       3076.59       2888.34        44.52 o                         
  -5   3   8       1735.15       1635.16        27.26 o                         
  -4   3   8       1481.19       1198.74        20.92 o                         
  -3   3   8       1431.66       1322.36        20.84 o                         
  -2   3   8       1744.07       1559.71        23.59 o                         
  -1   3   8       2155.40       1980.14        29.90 o                         
   0   3   8      11098.05      10339.22       134.35 o                         
   1   3   8          0.26          4.10         5.21 o                         
   2   3   8       2545.22       2287.50        35.56 o                         
   3   3   8       2072.22       1911.32        34.86 o                         
   4   3   8        271.16        353.97        16.93 o                         
   5   3   8       1019.33       1040.76        28.95 o                         
   6   3   8       1577.48       1445.44        35.94 o                         
   7   3   8        718.78        777.56        28.36 o                         
   8   3   8         60.18         86.68        16.32 o                         
   9   3   8       1476.90       1358.96        41.26 o                         
  10   3   8        112.01         93.93        21.86 o                         
  11   3   8        174.10        117.91        25.90 o                         
  12   3   8        127.15         96.00        26.54 o                         
 -16   4   8         92.73         60.67        40.16 o                         
 -15   4   8         45.32         44.63        26.38 o                         
 -14   4   8        788.54        710.89        37.41 o                         
 -13   4   8          4.65          1.74        15.73 o                         
 -12   4   8        152.40        158.47        18.36 o                         
 -11   4   8       1790.76       1642.60        40.45 o                         
 -10   4   8       1126.32       1164.73        32.29 o                         
  -9   4   8        553.27        590.51        21.38 o                         
  -8   4   8        166.00        188.45        12.78 o                         
  -7   4   8       5261.48       5091.38        74.57 o                         
  -6   4   8       1569.60       1561.58        29.06 o                         
  -5   4   8        315.52        315.75        12.45 o                         
  -4   4   8       1008.40        990.25        19.82 o                         
  -3   4   8       1822.96       1846.01        30.81 o                         
  -2   4   8        722.38        727.06        17.51 o                         
  -1   4   8         21.28         29.28         6.37 o                         
   0   4   8         14.08         10.90         6.16 o                         
   1   4   8      16929.92      15545.04       207.56 o                         
   2   4   8       2038.87       1857.58        30.06 o                         
   3   4   8       2343.04       2126.53        38.47 o                         
   4   4   8         64.25         74.48        10.92 o                         
   5   4   8       1057.59        987.30        28.92 o                         
   6   4   8         29.85         23.60        12.26 o                         
   7   4   8       1303.57       1217.45        34.88 o                         
   8   4   8       1691.13       1589.01        42.81 o                         
   9   4   8       1146.32       1146.10        41.11 o                         
  10   4   8        165.14        168.18        24.43 o                         
  11   4   8          6.01         27.69        27.95 o                         
  12   4   8          0.74         12.28        29.54 o                         
 -15   5   8          7.23         13.25        26.99 o                         
 -14   5   8         13.15         20.12        19.88 o                         
 -13   5   8        485.05        525.65        27.92 o                         
 -12   5   8        410.25        453.73        24.54 o                         
 -11   5   8        414.42        457.70        23.31 o                         
 -10   5   8        979.53       1013.60        34.18 o                         
  -9   5   8         16.88         16.55        10.83 o                         
  -8   5   8       2205.40       2118.28        40.10 o                         
  -7   5   8       1138.17       1137.87        28.39 o                         
  -6   5   8       2751.85       2674.12        48.17 o                         
  -5   5   8       1057.36        982.37        23.49 o                         
  -4   5   8       1657.89       1532.22        29.81 o                         
  -3   5   8       3506.00       3366.65        54.17 o                         
  -2   5   8       1154.90       1083.53        25.32 o                         
  -1   5   8       1018.62        910.04        21.59 o                         
   0   5   8       4035.44       3725.32        58.97 o                         
   1   5   8        111.80        119.44        10.23 o                         
   2   5   8        990.35        969.67        23.49 o                         
   3   5   8         16.62          5.00         8.15 o                         
   4   5   8        160.81        176.77        14.62 o                         
   5   5   8       1757.08       1555.44        38.31 o                         
   6   5   8        406.37        414.06        24.20 o                         
   7   5   8         17.98         19.02        17.10 o                         
   8   5   8        245.26        294.19        27.02 o                         
   9   5   8        100.51         96.29        23.15 o                         
  10   5   8        222.47        232.70        28.98 o                         
  11   5   8         83.94         36.62        29.61 o                         
 -15   6   8         23.30         43.45        47.64 o                         
 -14   6   8         10.43         20.11        27.24 o                         
 -13   6   8        217.74        186.03        25.97 o                         
 -12   6   8          7.22         18.38        16.79 o                         
 -11   6   8        588.78        649.69        31.21 o                         
 -10   6   8        232.98        233.57        20.05 o                         
  -9   6   8        563.36        620.88        25.09 o                         
  -8   6   8        645.86        690.88        26.84 o                         
  -7   6   8         64.09         62.74        13.96 o                         
  -6   6   8          3.93          7.33        10.10 o                         
  -5   6   8        210.59        208.13        14.00 o                         
  -4   6   8        561.77        581.22        21.52 o                         
  -3   6   8       3352.50       3047.62        53.80 o                         
  -2   6   8        294.89        309.53        15.81 o                         
  -1   6   8        117.91        111.44        11.27 o                         
   0   6   8         96.96         83.05        10.05 o                         
   1   6   8         36.56         49.43         9.65 o                         
   2   6   8         10.22         16.37         9.12 o                         
   3   6   8        196.68        188.45        15.90 o                         
   4   6   8        174.34        173.01        16.96 o                         
   5   6   8          0.49          6.73        12.67 o                         
   6   6   8        218.63        258.88        21.53 o                         
   7   6   8       1798.38       1711.31        52.24 o                         
   8   6   8        131.44        159.91        23.67 o                         
   9   6   8        402.41        417.40        32.68 o                         
  10   6   8          5.24         22.29        23.54 o                         
  11   6   8         18.23         48.44        45.13 o                         
 -14   7   8         21.53         21.93        32.55 o                         
 -13   7   8         24.94         24.92        24.79 o                         
 -12   7   8        289.25        266.70        39.33 o                         
 -11   7   8         51.94         84.84        21.11 o                         
 -10   7   8        190.29        194.55        21.14 o                         
  -9   7   8        373.89        368.44        27.15 o                         
  -8   7   8          0.22         10.30        15.83 o                         
  -7   7   8        172.91        132.32        19.49 o                         
  -6   7   8        651.14        695.07        32.38 o                         
  -5   7   8          1.81          9.24        10.89 o                         
  -4   7   8        620.06        640.20        25.33 o                         
  -3   7   8        119.86        121.88        13.94 o                         
  -2   7   8       1283.78       1232.54        32.42 o                         
  -1   7   8        314.51        297.40        18.14 o                         
   0   7   8         29.58         13.87        10.36 o                         
   1   7   8        104.60        125.82        13.40 o                         
   2   7   8        820.83        774.18        28.15 o                         
   3   7   8       2254.80       2012.22        48.43 o                         
   4   7   8        140.32        126.29        17.80 o                         
   5   7   8         46.04         69.94        18.69 o                         
   6   7   8       1132.67       1138.21        44.60 o                         
   7   7   8          6.94          0.00        20.06 o                         
   8   7   8          1.36         16.60        21.85 o                         
   9   7   8        273.78        283.94        33.41 o                         
  10   7   8         31.22          7.42        27.85 o                         
 -13   8   8         93.11         55.66        33.33 o                         
 -12   8   8         80.30         64.24        28.79 o                         
 -11   8   8        499.30        532.81        34.00 o                         
 -10   8   8        337.75        372.84        29.32 o                         
  -9   8   8          2.45          5.35        18.57 o                         
  -8   8   8        491.77        607.63        34.63 o                         
  -7   8   8         48.36         50.61        19.91 o                         
  -6   8   8       1118.23       1015.40        41.76 o                         
  -5   8   8        581.09        620.89        32.82 o                         
  -4   8   8        909.41        945.92        33.96 o                         
  -3   8   8       1153.61       1193.40        35.21 o                         
  -2   8   8         37.54         12.33        12.04 o                         
  -1   8   8        473.50        462.99        23.07 o                         
   0   8   8          6.31         11.30        12.65 o                         
   1   8   8        168.77        171.42        17.69 o                         
   2   8   8         63.93         85.51        18.04 o                         
   3   8   8        248.65        237.63        22.29 o                         
   4   8   8         12.52         12.37        15.58 o                         
   5   8   8          6.45          2.01        18.40 o                         
   6   8   8        143.47        134.48        27.69 o                         
   7   8   8        173.33        179.19        31.05 o                         
   8   8   8        153.55        157.29        30.94 o                         
   9   8   8         43.97         21.20        32.61 o                         
 -12   9   8          6.13          0.00        42.19 o                         
 -11   9   8        536.06        515.55        39.31 o                         
 -10   9   8         68.45         78.08        25.34 o                         
  -9   9   8        363.23        410.94        32.88 o                         
  -8   9   8        316.52        306.81        29.75 o                         
  -7   9   8        722.45        885.33        42.84 o                         
  -6   9   8         19.43         13.34        20.47 o                         
  -5   9   8         36.01         31.17        21.16 o                         
  -4   9   8        122.92         96.08        18.17 o                         
  -3   9   8         55.68         43.25        16.39 o                         
  -2   9   8        705.64        744.48        31.55 o                         
  -1   9   8        431.45        458.74        25.92 o                         
   0   9   8       2343.27       2206.48        52.04 o                         
   1   9   8        446.31        562.46        29.15 o                         
   2   9   8        913.92       1024.95        43.99 o                         
   3   9   8       1004.27       1093.05        44.79 o                         
   4   9   8          2.68          0.00        18.49 o                         
   5   9   8        103.58         86.58        24.78 o                         
   6   9   8         88.76         62.76        35.24 o                         
   7   9   8          0.06          5.37        26.92 o                         
   8   9   8         16.69         46.13        65.84 o                         
 -10  10   8        119.02         69.42        42.36 o                         
  -9  10   8         14.91         25.35        26.01 o                         
  -8  10   8        193.15        199.70        34.23 o                         
  -7  10   8          6.90          2.39        24.88 o                         
  -6  10   8       1154.13       1293.93        55.12 o                         
  -5  10   8        460.81        521.81        37.34 o                         
  -4  10   8         22.64         35.99        21.48 o                         
  -3  10   8        181.98        183.31        22.45 o                         
  -2  10   8        233.48        271.26        23.52 o                         
  -1  10   8         43.99         42.25        17.50 o                         
   0  10   8        156.72        167.17        21.23 o                         
   1  10   8       2431.11       2095.47        56.96 o                         
   2  10   8         61.21         39.62        24.12 o                         
   3  10   8        190.82        172.87        27.50 o                         
   4  10   8         72.51         73.79        27.12 o                         
   5  10   8        123.39         88.49        38.03 o                         
   6  10   8          4.48          2.19        40.29 o                         
  -7  11   8         47.81          0.00        38.02 o                         
  -6  11   8        363.22        335.73        36.95 o                         
  -5  11   8          5.25         22.32        26.82 o                         
  -4  11   8        405.87        454.26        38.18 o                         
  -3  11   8        684.34        639.52        34.48 o                         
  -2  11   8       1181.19       1256.73        49.45 o                         
  -1  11   8          5.08         19.61        19.67 o                         
   0  11   8       1002.49       1041.31        42.53 o                         
   1  11   8          1.33         14.10        22.06 o                         
   2  11   8        524.01        514.18        38.22 o                         
   3  11   8        109.31         92.44        32.33 o                         
   4  11   8         19.61         29.60        43.60 o                         
  -3  12   8        147.46        162.60        48.76 o                         
  -2  12   8         27.22         35.78        30.58 o                         
  -1  12   8         12.88         11.96        27.08 o                         
   0  12   8        212.48        184.25        43.57 o                         
 -16   1   9          0.26         27.13        23.13 o                         
 -15   1   9         86.35        132.63        22.88 o                         
 -14   1   9        237.25        244.74        21.86 o                         
 -13   1   9        354.00        368.04        23.25 o                         
 -12   1   9        255.52        299.47        21.78 o                         
 -11   1   9        121.55        131.72        14.60 o                         
 -10   1   9         63.52         57.92        11.47 o                         
  -9   1   9          1.71          5.79         8.94 o                         
  -8   1   9         82.95         88.32        10.34 o                         
  -7   1   9        348.57        391.04        15.02 o                         
  -6   1   9         87.79        104.71         8.08 o                         
  -5   1   9       1581.87       1450.00        24.72 o                         
  -4   1   9       7666.95       8115.51       102.54 o                         
  -3   1   9       1139.88       1155.74        19.00 o                         
  -2   1   9       8975.82       8971.07       108.25 o                         
  -1   1   9        498.97        523.45        13.01 o                         
   0   1   9        296.13        342.76        10.82 o                         
   1   1   9        387.51        469.29        13.30 o                         
   2   1   9       3213.21       3076.03        44.45 o                         
   3   1   9         89.00         71.28         8.52 o                         
   4   1   9         22.54         22.51         7.90 o                         
   5   1   9       2008.71       1902.00        36.76 o                         
   6   1   9        237.64        218.69        17.22 o                         
   7   1   9       1830.10       1724.53        39.61 o                         
   8   1   9        204.40        235.92        18.79 o                         
   9   1   9         16.62         28.59        16.78 o                         
  10   1   9        375.26        368.35        28.84 o                         
  11   1   9          0.64         13.28        20.14 o                         
  12   1   9         11.76         27.46        27.96 o                         
 -16   2   9         21.32         65.77        24.67 o                         
 -15   2   9        263.40        268.95        24.33 o                         
 -14   2   9        550.80        580.25        27.34 o                         
 -13   2   9       1486.65       1544.58        44.09 o                         
 -12   2   9         18.38         19.26        14.26 o                         
 -11   2   9        221.18        240.36        18.96 o                         
 -10   2   9        199.55        174.37        14.87 o                         
  -9   2   9          4.26          3.86         8.30 o                         
  -8   2   9        919.57        955.65        21.87 o                         
  -7   2   9       2376.60       2329.45        40.32 o                         
  -6   2   9        667.46        715.53        17.51 o                         
  -5   2   9        115.00        120.62         8.32 o                         
  -4   2   9        966.97       1101.94        20.57 o                         
  -3   2   9       2046.04       2170.05        32.24 o                         
  -2   2   9       4869.19       4399.30        56.07 o                         
  -1   2   9       1282.14       1149.71        19.22 o                         
   0   2   9        292.61        285.40        10.42 o                         
   1   2   9        285.98        313.62        11.02 o                         
   2   2   9       1823.17       1693.61        31.46 o                         
   3   2   9        584.45        633.89        22.02 o                         
   4   2   9       2011.25       2042.49        40.28 o                         
   5   2   9        718.88        762.54        25.70 o                         
   6   2   9        263.91        257.88        17.40 o                         
   7   2   9        348.78        454.82        23.02 o                         
   8   2   9        106.55         82.09        15.57 o                         
   9   2   9         78.21         70.85        18.17 o                         
  10   2   9          1.11          5.53        19.86 o                         
  11   2   9        111.57        131.70        25.86 o                         
  12   2   9         31.86         14.90        33.45 o                         
 -16   3   9        255.75        263.69        37.24 o                         
 -15   3   9       1838.50       1691.69        51.92 o                         
 -14   3   9        129.49        131.57        20.56 o                         
 -13   3   9        547.13        572.66        29.56 o                         
 -12   3   9        967.18       1062.10        37.17 o                         
 -11   3   9        349.10        396.28        21.41 o                         
 -10   3   9         81.78        104.36        13.60 o                         
  -9   3   9        833.20        955.37        28.76 o                         
  -8   3   9       1439.11       1410.68        29.75 o                         
  -7   3   9         49.93         27.84         8.12 o                         
  -6   3   9       1862.47       1869.44        32.23 o                         
  -5   3   9       4769.47       4731.22        62.87 o                         
  -4   3   9       1604.85       1540.41        26.35 o                         
  -3   3   9       8505.30       8163.73       107.40 o                         
  -2   3   9          7.93          5.49         5.34 o                         
  -1   3   9        846.03        792.49        17.08 o                         
   0   3   9       3848.56       3691.47        50.46 o                         
   1   3   9       5856.31       5538.88        70.01 o                         
   2   3   9       5802.99       5539.43        83.80 o                         
   3   3   9        198.27        217.33        14.16 o                         
   4   3   9         30.16         18.44         9.30 o                         
   5   3   9        244.20        251.83        17.66 o                         
   6   3   9       2047.48       1879.85        41.22 o                         
   7   3   9        668.25        738.68        28.99 o                         
   8   3   9        460.70        545.75        27.81 o                         
   9   3   9        562.13        497.21        29.25 o                         
  10   3   9          0.76          9.76        21.50 o                         
  11   3   9          3.61         11.43        23.58 o                         
  12   3   9          0.33          6.91        39.08 o                         
 -16   4   9          4.92          0.00        51.29 o                         
 -15   4   9       1496.83       1369.60        49.55 o                         
 -14   4   9         76.51         62.81        18.61 o                         
 -13   4   9        492.60        518.33        27.05 o                         
 -12   4   9          0.49          3.37        13.69 o                         
 -11   4   9        122.59         99.79        15.24 o                         
 -10   4   9       3098.38       3088.21        58.33 o                         
  -9   4   9        225.19        281.30        16.14 o                         
  -8   4   9         56.25         46.89        10.04 o                         
  -7   4   9       9403.73       9033.46       132.01 o                         
  -6   4   9       2342.44       2324.85        39.30 o                         
  -5   4   9        288.93        372.73        13.89 o                         
  -4   4   9       4987.80       4865.57        70.55 o                         
  -3   4   9         40.83         24.27         7.52 o                         
  -2   4   9       7486.06       7104.03       104.01 o                         
  -1   4   9          3.34          3.98         5.94 o                         
   0   4   9       1209.54       1083.93        22.89 o                         
   1   4   9        357.18        372.74        14.64 o                         
   2   4   9        937.65        851.22        22.61 o                         
   3   4   9        264.11        287.86        16.94 o                         
   4   4   9        315.22        333.52        18.93 o                         
   5   4   9         43.49         43.87        12.02 o                         
   6   4   9       2071.07       1903.18        42.53 o                         
   7   4   9        592.98        672.74        28.09 o                         
   8   4   9       3237.74       2914.62        64.12 o                         
   9   4   9       1206.53       1303.97        44.95 o                         
  10   4   9        129.61         95.95        22.52 o                         
  11   4   9        169.65        182.09        30.30 o                         
 -15   5   9          1.47          2.19        21.04 o                         
 -14   5   9          0.65          7.29        19.37 o                         
 -13   5   9       1269.03       1140.48        40.32 o                         
 -12   5   9       2113.61       1909.18        48.55 o                         
 -11   5   9       1158.74       1172.17        38.08 o                         
 -10   5   9          0.97         11.52        13.21 o                         
  -9   5   9       3835.16       3685.07        65.41 o                         
  -8   5   9        171.36        228.62        16.05 o                         
  -7   5   9       3041.93       2822.40        49.15 o                         
  -6   5   9       9019.36       8294.76       136.48 o                         
  -5   5   9       1644.19       1519.84        31.06 o                         
  -4   5   9         77.78        105.89        10.67 o                         
  -3   5   9        607.10        711.48        23.44 o                         
  -2   5   9       1141.68        998.17        24.88 o                         
  -1   5   9       2471.53       2182.36        41.26 o                         
   0   5   9       1278.47       1170.04        25.91 o                         
   1   5   9       5230.35       4798.17        74.16 o                         
   2   5   9          7.48          5.63         8.68 o                         
   3   5   9        330.98        347.37        17.81 o                         
   4   5   9        129.46        154.52        15.77 o                         
   5   5   9         59.01         43.13        14.90 o                         
   6   5   9        108.09        102.27        17.42 o                         
   7   5   9       2350.76       2240.37        56.01 o                         
   8   5   9       2937.36       2707.72        70.06 o                         
   9   5   9         26.28         31.09        22.87 o                         
  10   5   9        269.91        277.35        35.96 o                         
  11   5   9        435.87        453.88        92.46 o                         
 -15   6   9         32.57         13.24        38.02 o                         
 -14   6   9         65.34         60.56        20.10 o                         
 -13   6   9       1301.40       1183.23        43.84 o                         
 -12   6   9        173.22        163.79        21.67 o                         
 -11   6   9         20.71         10.66        16.15 o                         
 -10   6   9        231.85        267.66        24.85 o                         
  -9   6   9        365.44        401.25        23.46 o                         
  -8   6   9       1444.74       1400.65        37.80 o                         
  -7   6   9       2944.99       2667.74        58.32 o                         
  -6   6   9       1585.55       1310.97        36.54 o                         
  -5   6   9       1882.48       1762.37        37.65 o                         
  -4   6   9       3018.71       2720.03        50.17 o                         
  -3   6   9       1840.22       1566.76        34.21 o                         
  -2   6   9          7.34         12.36         8.65 o                         
  -1   6   9         86.16         78.27        10.86 o                         
   0   6   9       2549.89       2395.19        45.79 o                         
   1   6   9       1017.57        959.81        25.98 o                         
   2   6   9        138.30        121.73        13.80 o                         
   3   6   9         39.35         25.14        12.04 o                         
   4   6   9        630.78        643.53        30.19 o                         
   5   6   9        557.67        598.47        28.14 o                         
   6   6   9         76.33         39.97        16.51 o                         
   7   6   9        569.81        700.86        37.94 o                         
   8   6   9       3493.12       3229.23        81.48 o                         
   9   6   9        805.66        818.35        48.93 o                         
  10   6   9        727.51        799.38        45.19 o                         
 -14   7   9        537.06        451.07        55.06 o                         
 -13   7   9          0.41          1.99        28.58 o                         
 -12   7   9        933.71        958.43        46.60 o                         
 -11   7   9          4.16         33.09        21.12 o                         
 -10   7   9         42.93         43.26        18.72 o                         
  -9   7   9         84.39         82.56        19.19 o                         
  -8   7   9        539.22        561.23        32.38 o                         
  -7   7   9          7.81         13.59        15.32 o                         
  -6   7   9       4896.53       4617.38        96.92 o                         
  -5   7   9        190.87        220.77        21.14 o                         
  -4   7   9        441.41        451.61        22.58 o                         
  -3   7   9        772.25        765.71        28.40 o                         
  -2   7   9          2.26          8.40        10.37 o                         
  -1   7   9         19.88         15.15        11.17 o                         
   0   7   9        221.83        227.51        16.66 o                         
   1   7   9       1084.51       1114.69        32.39 o                         
   2   7   9        344.26        354.47        23.19 o                         
   3   7   9        371.00        325.72        21.29 o                         
   4   7   9        285.05        285.11        23.26 o                         
   5   7   9          1.33         30.89        17.17 o                         
   6   7   9         93.88        105.92        20.96 o                         
   7   7   9        973.03       1080.40        44.13 o                         
   8   7   9        902.69        848.39        48.60 o                         
   9   7   9         68.47         90.05        27.68 o                         
 -13   8   9       2412.49       2319.85       103.98 o                         
 -12   8   9          6.02         14.11        24.09 o                         
 -11   8   9       1455.38       1671.23        60.20 o                         
 -10   8   9        860.50       1016.51        43.34 o                         
  -9   8   9         27.32         12.22        20.98 o                         
  -8   8   9        362.68        410.47        31.34 o                         
  -7   8   9       1659.73       1661.69        52.48 o                         
  -6   8   9        642.38        778.78        38.41 o                         
  -5   8   9       2045.22       1688.41        50.45 o                         
  -4   8   9         10.06          7.24        12.98 o                         
  -3   8   9        185.03        191.83        17.85 o                         
  -2   8   9         17.87         12.20        12.92 o                         
  -1   8   9         50.61         45.20        13.95 o                         
   0   8   9       1680.41       1595.39        41.02 o                         
   1   8   9         69.76         91.28        16.73 o                         
   2   8   9       1034.40       1099.73        44.74 o                         
   3   8   9        256.54        266.86        25.80 o                         
   4   8   9        828.90        859.60        40.88 o                         
   5   8   9        222.70        278.88        28.56 o                         
   6   8   9        222.78        225.37        31.99 o                         
   7   8   9        457.14        440.09        44.02 o                         
   8   8   9        474.24        327.63        37.27 o                         
 -12   9   9        716.89        659.38       104.71 o                         
 -11   9   9        124.37        140.07        28.61 o                         
 -10   9   9        245.99        236.81        30.94 o                         
  -9   9   9        676.76        653.88        40.08 o                         
  -8   9   9        134.65        129.24        27.37 o                         
  -7   9   9       2214.96       2095.47        62.47 o                         
  -6   9   9       1438.10       1455.04        56.37 o                         
  -5   9   9        893.27        974.07        45.16 o                         
  -4   9   9        166.09        152.77        20.62 o                         
  -3   9   9       2122.62       1859.67        47.52 o                         
  -2   9   9        158.95        137.73        19.04 o                         
  -1   9   9       1065.52       1051.94        37.91 o                         
   0   9   9       1426.79       1426.58        44.59 o                         
   1   9   9       6112.09       5762.00       110.96 o                         
   2   9   9       1482.29       1568.04        53.20 o                         
   3   9   9        763.31        836.38        42.11 o                         
   4   9   9          5.96          3.71        24.49 o                         
   5   9   9         58.07         46.03        27.13 o                         
   6   9   9         10.64         12.27        28.22 o                         
   7   9   9       1969.59       1937.41       165.31 o                         
 -10  10   9        535.09        469.18        62.90 o                         
  -9  10   9         15.65          7.39        28.07 o                         
  -8  10   9        572.59        637.84        42.27 o                         
  -7  10   9         25.43         37.55        28.84 o                         
  -6  10   9       2138.66       2050.31        64.69 o                         
  -5  10   9        225.39        229.09        31.68 o                         
  -4  10   9        920.37        902.94        46.01 o                         
  -3  10   9         11.32          6.12        17.90 o                         
  -2  10   9       1232.87       1258.40        43.35 o                         
  -1  10   9        178.67        197.47        23.39 o                         
   0  10   9       2320.76       2221.64        55.85 o                         
   1  10   9         66.16         66.31        24.61 o                         
   2  10   9       1612.87       1764.20        63.44 o                         
   3  10   9         74.63         51.96        26.82 o                         
   4  10   9        183.93        234.66        35.40 o                         
   5  10   9          1.11          0.00        51.08 o                         
  -8  11   9         11.30         53.14        62.85 o                         
  -7  11   9        554.07        374.31        78.34 o                         
  -6  11   9        131.10        138.92        39.52 o                         
  -5  11   9       1121.18       1336.70        58.99 o                         
  -4  11   9         47.69         66.74        28.33 o                         
  -3  11   9       1026.51       1113.13        43.99 o                         
  -2  11   9         37.39         36.06        20.34 o                         
  -1  11   9         18.42         25.11        19.96 o                         
   0  11   9          1.04         18.13        20.47 o                         
   1  11   9        328.35        412.23        36.34 o                         
   2  11   9        166.10        130.00        32.37 o                         
   3  11   9        478.55        312.96        54.26 o                         
 -16   0  10       2633.23       2477.85        89.98 o                         
 -15   0  10        530.40        534.35        44.92 o                         
 -14   0  10       3347.01       3446.24       103.10 o                         
 -13   0  10         20.05         26.18        21.03 o                         
 -12   0  10       3416.31       3398.83        86.67 o                         
 -11   0  10       3749.48       3765.15       102.55 o                         
 -10   0  10         65.27         63.57        18.17 o                         
  -9   0  10        766.53        869.41        39.64 o                         
  -8   0  10        951.05       1036.05        39.61 o                         
  -7   0  10       2301.85       2481.97        59.79 o                         
  -6   0  10        534.26        426.17        22.48 o                         
  -5   0  10       8272.65       8119.27       150.13 o                         
  -4   0  10       7293.62       6780.83       118.45 o                         
  -3   0  10        523.86        607.45        20.35 o                         
  -2   0  10       3468.28       3638.16        67.70 o                         
  -1   0  10        543.98        552.86        19.87 o                         
   0   0  10       1134.42        945.32        24.93 o                         
   1   0  10      10967.37       9904.59       181.69 o                         
   2   0  10         38.22         40.20        10.80 o                         
   3   0  10        842.51        785.05        30.72 o                         
   4   0  10         15.65         21.31        12.00 o                         
   5   0  10       1023.67        961.57        36.44 o                         
   6   0  10       1690.38       1665.11        50.70 o                         
   7   0  10        199.37        213.65        23.72 o                         
   8   0  10         76.09         64.17        23.76 o                         
   9   0  10       1296.26       1316.40        72.49 o                         
  10   0  10       2673.50       2314.99        97.82 o                         
  11   0  10         16.06          2.25        36.38 o                         
 -16   1  10       2179.99       2253.51        65.11 o                         
 -15   1  10       1183.74       1293.27        43.66 o                         
 -14   1  10        473.33        489.24        27.59 o                         
 -13   1  10        837.19       1077.36        40.17 o                         
 -12   1  10         10.34         12.93        13.37 o                         
 -11   1  10       1711.00       1729.55        40.08 o                         
 -10   1  10        857.49        991.08        31.14 o                         
  -9   1  10        682.89        824.53        29.16 o                         
  -8   1  10       1272.27       1291.33        31.72 o                         
  -7   1  10       2861.24       2760.15        46.29 o                         
  -6   1  10       2069.62       2338.31        37.80 o                         
  -5   1  10         46.28         34.19         6.66 o                         
  -4   1  10       9921.91       9396.21       122.66 o                         
  -3   1  10        396.50        440.00        12.49 o                         
  -2   1  10        976.38        847.98        16.33 o                         
  -1   1  10       5073.57       5007.76        63.61 o                         
   0   1  10       3340.43       3075.16        42.99 o                         
   1   1  10       1322.47       1253.53        22.71 o                         
   2   1  10       5828.35       5131.19        78.23 o                         
   3   1  10       2540.84       2310.82        40.95 o                         
   4   1  10       2077.78       1935.65        39.84 o                         
   5   1  10         23.01         39.81        10.99 o                         
   6   1  10        645.80        666.90        26.24 o                         
   7   1  10       1102.51       1205.19        35.52 o                         
   8   1  10       1815.67       1849.29        43.76 o                         
   9   1  10        214.93        227.23        22.73 o                         
  10   1  10        196.10        181.05        28.59 o                         
  11   1  10         46.92         75.56        27.37 o                         
 -16   2  10        403.96        433.21        32.11 o                         
 -15   2  10        546.89        601.35        30.21 o                         
 -14   2  10        155.23        167.77        22.16 o                         
 -13   2  10        701.71        685.95        31.79 o                         
 -12   2  10       4171.50       4141.15        80.00 o                         
 -11   2  10        343.69        390.49        22.59 o                         
 -10   2  10        363.67        463.36        21.59 o                         
  -9   2  10       2545.12       2492.41        48.09 o                         
  -8   2  10          7.49          5.23         7.79 o                         
  -7   2  10        545.52        634.10        20.48 o                         
  -6   2  10        786.10        750.64        19.13 o                         
  -5   2  10       1860.15       1623.05        28.75 o                         
  -4   2  10       3901.67       4034.42        56.97 o                         
  -3   2  10        795.83        876.34        18.31 o                         
  -2   2  10        268.07        276.30        10.57 o                         
  -1   2  10       4515.61       4153.90        55.72 o                         
   0   2  10       2040.47       1859.05        30.55 o                         
   1   2  10       6286.12       5559.95        79.32 o                         
   2   2  10         56.96         63.39         9.38 o                         
   3   2  10       3499.70       3094.98        55.28 o                         
   4   2  10       2132.81       1938.44        40.00 o                         
   5   2  10       5102.25       4610.20        78.86 o                         
   6   2  10       1076.90       1086.92        33.90 o                         
   7   2  10        115.45        118.55        16.09 o                         
   8   2  10         77.16         79.76        17.12 o                         
   9   2  10          1.96          9.69        16.39 o                         
  10   2  10        262.04        266.08        28.68 o                         
  11   2  10        163.79         67.17        26.22 o                         
 -16   3  10        518.73        611.86        60.16 o                         
 -15   3  10        217.35        215.54        24.17 o                         
 -14   3  10        204.40        149.84        22.05 o                         
 -13   3  10        852.79        953.70        37.73 o                         
 -12   3  10        572.00        518.92        27.90 o                         
 -11   3  10       1853.79       1766.02        43.84 o                         
 -10   3  10        665.47        714.74        26.87 o                         
  -9   3  10        952.14       1088.88        32.59 o                         
  -8   3  10        872.58        873.68        24.86 o                         
  -7   3  10        206.57        187.82        11.80 o                         
  -6   3  10       4629.77       4470.29        62.85 o                         
  -5   3  10       6047.91       5868.13        83.34 o                         
  -4   3  10       7073.25       6757.61        90.97 o                         
  -3   3  10       1191.68       1144.21        24.38 o                         
  -2   3  10         10.44         15.22         7.18 o                         
  -1   3  10       2821.14       2502.95        40.16 o                         
   0   3  10       1073.74        907.44        20.55 o                         
   1   3  10         65.91         77.35         8.44 o                         
   2   3  10       2930.42       2619.52        45.60 o                         
   3   3  10        358.92        364.62        18.40 o                         
   4   3  10          5.96          4.29         9.56 o                         
   5   3  10        316.53        266.70        17.85 o                         
   6   3  10        108.32         93.06        14.97 o                         
   7   3  10          0.26          5.86        13.31 o                         
   8   3  10        313.35        399.97        26.52 o                         
   9   3  10       1388.27       1333.61        45.55 o                         
  10   3  10         52.52         34.17        23.71 o                         
  11   3  10         54.55         21.15        25.55 o                         
 -16   4  10          5.66         11.20        53.78 o                         
 -15   4  10        140.34        139.71        23.89 o                         
 -14   4  10          5.05         10.28        17.41 o                         
 -13   4  10        164.49        145.00        20.99 o                         
 -12   4  10         17.00         15.44        16.29 o                         
 -11   4  10       1292.85       1250.20        36.96 o                         
 -10   4  10        141.98        145.73        15.84 o                         
  -9   4  10       2903.85       2889.97        51.96 o                         
  -8   4  10        108.26         84.87        11.37 o                         
  -7   4  10         14.64          6.20         9.27 o                         
  -6   4  10       2289.55       2264.51        42.87 o                         
  -5   4  10      15951.62      14996.70       221.57 o                         
  -4   4  10        100.60         99.76         9.45 o                         
  -3   4  10       2819.27       2554.48        41.60 o                         
  -2   4  10         74.93         90.48         9.14 o                         
  -1   4  10       1607.37       1454.18        29.24 o                         
   0   4  10         48.99         29.78         7.91 o                         
   1   4  10       2936.12       2842.26        48.84 o                         
   2   4  10        594.38        617.14        21.27 o                         
   3   4  10        867.42        924.66        30.17 o                         
   4   4  10        135.12        141.52        15.14 o                         
   5   4  10         49.36         40.88        13.89 o                         
   6   4  10         15.98         20.84        13.83 o                         
   7   4  10        524.12        662.04        30.66 o                         
   8   4  10        381.51        453.31        30.95 o                         
   9   4  10       2059.33       1968.60        57.29 o                         
  10   4  10        146.20        125.04        26.54 o                         
  11   4  10         61.49         99.71        44.87 o                         
 -15   5  10         84.62        111.98        28.80 o                         
 -14   5  10          0.23          0.17        21.51 o                         
 -13   5  10       1211.76       1334.72        51.34 o                         
 -12   5  10        702.60        831.48        34.74 o                         
 -11   5  10        227.73        279.05        22.28 o                         
 -10   5  10       4596.89       4576.28        85.37 o                         
  -9   5  10       1200.54       1154.54        34.09 o                         
  -8   5  10          0.62          5.57        11.72 o                         
  -7   5  10        326.27        357.84        19.09 o                         
  -6   5  10        286.54        301.59        18.09 o                         
  -5   5  10       3095.25       3020.46        53.74 o                         
  -4   5  10        681.21        728.83        24.42 o                         
  -3   5  10        163.66        138.04        12.14 o                         
  -2   5  10         84.60         89.67        10.92 o                         
  -1   5  10        726.42        768.80        25.07 o                         
   0   5  10        626.91        660.26        23.37 o                         
   1   5  10        275.54        290.20        18.85 o                         
   2   5  10       2611.47       2489.38        50.49 o                         
   3   5  10        223.69        257.31        18.34 o                         
   4   5  10       1054.95       1122.55        35.74 o                         
   5   5  10        282.57        315.95        22.89 o                         
   6   5  10       1257.65       1242.41        43.30 o                         
   7   5  10        300.48        296.21        25.84 o                         
   8   5  10         79.64         52.96        23.06 o                         
   9   5  10        412.23        437.94        35.06 o                         
  10   5  10          0.56         20.78        25.57 o                         
 -14   6  10        166.87        129.35        24.93 o                         
 -13   6  10          7.34         40.47        22.64 o                         
 -12   6  10        895.64        889.05        42.12 o                         
 -11   6  10          6.77         19.43        19.27 o                         
 -10   6  10        905.32        930.94        41.88 o                         
  -9   6  10          0.30          4.93        14.85 o                         
  -8   6  10         14.01         22.22        13.89 o                         
  -7   6  10        275.69        280.04        20.38 o                         
  -6   6  10        997.96       1003.87        34.87 o                         
  -5   6  10       1022.74       1001.03        31.56 o                         
  -4   6  10        663.03        724.08        25.40 o                         
  -3   6  10        574.43        593.81        23.07 o                         
  -2   6  10          1.64          5.76         9.01 o                         
  -1   6  10         10.48          9.71         9.88 o                         
   0   6  10          1.77          8.65         9.33 o                         
   1   6  10         34.39         27.27        12.60 o                         
   2   6  10        108.29         80.89        15.38 o                         
   3   6  10        913.34       1052.07        38.42 o                         
   4   6  10       1079.63       1125.34        39.62 o                         
   5   6  10        642.82        710.03        31.65 o                         
   6   6  10       1385.46       1325.18        41.76 o                         
   7   6  10         43.66         43.66        21.19 o                         
   8   6  10         45.67         46.25        26.21 o                         
   9   6  10          1.04         11.38        25.42 o                         
  10   6  10         68.59         74.59        46.61 o                         
 -14   7  10         25.37          4.88        31.55 o                         
 -13   7  10         90.04         74.15        26.11 o                         
 -12   7  10         66.67         94.69        26.31 o                         
 -11   7  10         30.58         48.68        24.87 o                         
 -10   7  10        474.94        487.90        33.90 o                         
  -9   7  10       1034.30       1233.01        45.73 o                         
  -8   7  10        351.59        349.09        27.75 o                         
  -7   7  10         47.52         29.24        17.66 o                         
  -6   7  10        249.17        300.54        24.89 o                         
  -5   7  10         25.01         26.05        14.47 o                         
  -4   7  10       1400.40       1262.60        33.06 o                         
  -3   7  10        192.90        202.47        16.31 o                         
  -2   7  10        668.26        686.50        25.80 o                         
  -1   7  10        708.36        680.77        26.25 o                         
   0   7  10       2600.09       2272.12        46.72 o                         
   1   7  10        820.19        961.89        36.68 o                         
   2   7  10        321.64        334.26        23.72 o                         
   3   7  10         36.55         48.52        18.13 o                         
   4   7  10          0.49          0.00        16.23 o                         
   5   7  10         25.10         13.46        17.76 o                         
   6   7  10         85.79         82.81        21.45 o                         
   7   7  10         48.72         35.05        22.45 o                         
   8   7  10          6.37         23.77        23.83 o                         
   9   7  10          2.21         10.86        43.99 o                         
 -13   8  10          0.61          5.09        46.03 o                         
 -12   8  10          0.14         17.14        25.15 o                         
 -11   8  10         29.47         40.79        25.26 o                         
 -10   8  10        342.93        369.76        30.42 o                         
  -9   8  10          8.66          7.54        21.33 o                         
  -8   8  10          0.34          0.91        20.42 o                         
  -7   8  10        542.13        630.45        36.41 o                         
  -6   8  10         27.74         41.20        19.59 o                         
  -5   8  10       1055.05       1075.54        45.85 o                         
  -4   8  10        307.33        298.51        21.94 o                         
  -3   8  10         47.67         66.54        16.09 o                         
  -2   8  10        214.13        192.79        18.70 o                         
  -1   8  10         29.60         21.04        15.28 o                         
   0   8  10         79.62         65.06        15.98 o                         
   1   8  10          5.30          5.13        17.61 o                         
   2   8  10         21.02          7.61        18.83 o                         
   3   8  10         89.06         72.63        25.06 o                         
   4   8  10         37.01         43.37        27.53 o                         
   5   8  10          0.40          8.91        26.13 o                         
   6   8  10        830.78        792.72        50.67 o                         
   7   8  10         25.99         28.91        29.16 o                         
   8   8  10         48.91         40.04        60.66 o                         
 -11   9  10         14.09         32.29        37.73 o                         
 -10   9  10        117.60         99.90        26.61 o                         
  -9   9  10        110.25        126.62        26.99 o                         
  -8   9  10        228.00        242.13        31.16 o                         
  -7   9  10         37.04         20.87        23.67 o                         
  -6   9  10         66.29         67.73        23.95 o                         
  -5   9  10         98.16        105.50        24.02 o                         
  -4   9  10        490.14        485.89        28.64 o                         
  -3   9  10        396.86        457.25        27.27 o                         
  -2   9  10         58.57         54.30        16.84 o                         
  -1   9  10        282.49        292.92        23.83 o                         
   0   9  10        921.95        930.03        37.19 o                         
   1   9  10         50.79         61.81        21.78 o                         
   2   9  10        998.44        988.18        46.57 o                         
   3   9  10          5.73          7.65        25.91 o                         
   4   9  10        166.59        181.36        33.60 o                         
   5   9  10          0.14          9.68        28.39 o                         
   6   9  10        285.13        237.73        91.22 o                         
 -10  10  10          0.05         13.41        48.76 o                         
  -9  10  10         30.73          7.68        34.36 o                         
  -8  10  10         67.20        147.32        33.22 o                         
  -7  10  10         23.03         18.93        27.72 o                         
  -6  10  10          5.55         21.66        26.61 o                         
  -5  10  10       1693.05       1864.70        65.31 o                         
  -4  10  10         26.41          7.98        23.95 o                         
  -3  10  10         80.41         61.41        19.97 o                         
  -2  10  10         44.62         32.02        18.87 o                         
  -1  10  10         38.25         25.32        18.94 o                         
   0  10  10        155.49        205.59        26.39 o                         
   1  10  10        406.72        525.54        37.71 o                         
   2  10  10         65.49         38.23        26.17 o                         
   3  10  10        353.10        328.59        38.60 o                         
   4  10  10        141.58        183.54        44.62 o                         
  -7  11  10          8.34         15.97        56.24 o                         
  -6  11  10         79.24         42.63        57.71 o                         
  -5  11  10         74.96         59.52        34.68 o                         
  -4  11  10        379.97        471.62        40.35 o                         
  -3  11  10         27.87         33.53        21.96 o                         
  -2  11  10          1.20         14.41        20.48 o                         
  -1  11  10         33.40         20.76        21.28 o                         
   0  11  10        336.45        372.58        36.59 o                         
   1  11  10        102.03        124.67        37.02 o                         
   2  11  10       1801.40       1832.86       108.46 o                         
 -16   1  11         57.16         87.84        25.19 o                         
 -15   1  11        260.26        262.85        25.14 o                         
 -14   1  11          7.63          5.04        16.40 o                         
 -13   1  11        851.73        872.44        36.27 o                         
 -12   1  11          0.26          3.00        13.20 o                         
 -11   1  11         97.33        103.27        15.08 o                         
 -10   1  11       7007.28       7115.66       122.60 o                         
  -9   1  11       3275.64       3240.30        63.09 o                         
  -8   1  11       4038.47       4299.47        77.95 o                         
  -7   1  11       1130.02       1138.72        27.29 o                         
  -6   1  11       5853.19       6353.23        94.27 o                         
  -5   1  11        348.16        430.00        15.24 o                         
  -4   1  11        106.70        169.54        10.16 o                         
  -3   1  11       3453.98       3346.06        48.65 o                         
  -2   1  11         98.26        103.08         7.70 o                         
  -1   1  11        118.04        129.91         8.63 o                         
   0   1  11        602.45        644.73        17.34 o                         
   1   1  11        580.84        601.69        18.24 o                         
   2   1  11        133.44        131.51        11.64 o                         
   3   1  11        305.01        306.97        17.63 o                         
   4   1  11        954.64        973.01        30.01 o                         
   5   1  11        282.09        305.73        18.99 o                         
   6   1  11         25.68         12.48        12.16 o                         
   7   1  11         59.30         46.20        14.55 o                         
   8   1  11        584.63        582.80        31.72 o                         
   9   1  11        114.31        129.70        23.90 o                         
  10   1  11         86.90        115.15        29.35 o                         
  11   1  11          0.05          6.15        44.36 o                         
 -16   2  11          5.12         21.50        27.16 o                         
 -15   2  11        316.51        307.56        26.19 o                         
 -14   2  11        105.28        170.09        23.14 o                         
 -13   2  11         75.82         61.12        18.77 o                         
 -12   2  11         26.39         35.86        16.46 o                         
 -11   2  11        570.77        669.08        29.85 o                         
 -10   2  11         17.54         14.50        11.17 o                         
  -9   2  11       1161.78       1086.27        29.85 o                         
  -8   2  11       4716.11       4649.75        77.81 o                         
  -7   2  11        285.23        283.46        14.51 o                         
  -6   2  11        786.35        804.24        20.87 o                         
  -5   2  11       1920.02       1757.43        31.14 o                         
  -4   2  11        401.90        428.23        14.83 o                         
  -3   2  11       3270.98       3226.83        49.36 o                         
  -2   2  11        607.86        624.14        19.64 o                         
  -1   2  11          0.09          8.34         6.19 o                         
   0   2  11       1327.09       1200.24        23.44 o                         
   1   2  11        215.94        201.47        12.52 o                         
   2   2  11        457.99        469.46        19.80 o                         
   3   2  11        318.08        309.72        17.02 o                         
   4   2  11       1031.05       1079.73        32.30 o                         
   5   2  11        377.50        350.16        20.06 o                         
   6   2  11        287.58        325.32        20.59 o                         
   7   2  11         18.73         13.24        14.37 o                         
   8   2  11        526.94        459.21        26.23 o                         
   9   2  11         22.61         34.15        20.03 o                         
  10   2  11         21.34         20.92        23.82 o                         
  11   2  11         74.46         79.84        48.42 o                         
 -16   3  11         48.61         52.44        30.54 o                         
 -15   3  11        134.41        154.03        23.82 o                         
 -14   3  11         33.83         28.41        19.95 o                         
 -13   3  11         15.16         14.99        17.52 o                         
 -12   3  11       1240.36       1363.09        43.21 o                         
 -11   3  11        429.12        454.09        25.37 o                         
 -10   3  11         96.34        119.76        16.39 o                         
  -9   3  11         66.17         64.76        14.35 o                         
  -8   3  11       1957.74       2039.94        37.23 o                         
  -7   3  11       1540.68       1567.95        30.85 o                         
  -6   3  11      13264.85      13199.53       178.30 o                         
  -5   3  11       3938.02       3685.75        61.99 o                         
  -4   3  11       1361.20       1290.89        27.33 o                         
  -3   3  11        208.87        214.44        12.54 o                         
  -2   3  11        681.94        761.14        22.05 o                         
  -1   3  11         49.44         40.84         8.53 o                         
   0   3  11        252.62        304.51        14.91 o                         
   1   3  11      10775.16       9975.29       144.38 o                         
   2   3  11       1312.57       1198.44        31.41 o                         
   3   3  11        729.27        710.95        27.17 o                         
   4   3  11        143.59        134.86        14.60 o                         
   5   3  11        439.60        469.52        23.19 o                         
   6   3  11        862.64        901.68        32.67 o                         
   7   3  11         17.26         14.18        14.60 o                         
   8   3  11         42.20         40.55        18.35 o                         
   9   3  11       1652.47       1627.93        50.32 o                         
  10   3  11        463.69        483.33        35.99 o                         
  11   3  11         34.51         14.72        39.62 o                         
 -15   4  11         34.46         44.63        21.40 o                         
 -14   4  11         55.13         45.29        20.25 o                         
 -13   4  11       2570.88       2522.05        59.81 o                         
 -12   4  11          0.66         12.10        16.41 o                         
 -11   4  11       2842.87       2657.36        58.87 o                         
 -10   4  11        172.30        212.37        19.63 o                         
  -9   4  11        903.97       1000.26        33.59 o                         
  -8   4  11       1937.82       1844.58        39.28 o                         
  -7   4  11       8229.80       7899.63       131.30 o                         
  -6   4  11         49.43         48.41        11.51 o                         
  -5   4  11       4551.00       4373.05        72.49 o                         
  -4   4  11       3387.94       3051.72        51.32 o                         
  -3   4  11        830.69        858.55        23.42 o                         
  -2   4  11        288.84        306.38        15.11 o                         
  -1   4  11          3.46          1.00         7.47 o                         
   0   4  11        229.36        244.88        14.76 o                         
   1   4  11       4439.79       4053.89        72.90 o                         
   2   4  11       5856.24       5512.85        90.97 o                         
   3   4  11        444.35        435.17        22.26 o                         
   4   4  11       1204.63       1167.95        34.66 o                         
   5   4  11       2586.75       2319.93        51.90 o                         
   6   4  11         10.81          4.04        14.57 o                         
   7   4  11       1894.57       1725.48        47.27 o                         
   8   4  11       1632.47       1696.44        55.31 o                         
   9   4  11       1003.11       1119.56        47.95 o                         
  10   4  11        375.20        434.42        40.55 o                         
 -15   5  11         44.64         77.74        33.58 o                         
 -14   5  11        314.84        377.78        36.00 o                         
 -13   5  11       2168.61       1986.80        60.69 o                         
 -12   5  11       3317.79       3073.52        76.30 o                         
 -11   5  11       1162.42       1215.48        48.18 o                         
 -10   5  11        797.47        860.23        39.58 o                         
  -9   5  11        379.10        427.44        25.49 o                         
  -8   5  11          9.70         29.53        14.35 o                         
  -7   5  11       1214.97       1201.77        37.26 o                         
  -6   5  11       7539.96       6731.54       122.06 o                         
  -5   5  11        217.90        215.41        14.88 o                         
  -4   5  11         68.43         73.63        10.77 o                         
  -3   5  11       1858.34       1785.75        35.40 o                         
  -2   5  11        202.80        192.08        14.17 o                         
  -1   5  11        371.60        402.56        19.31 o                         
   0   5  11        189.87        202.88        15.16 o                         
   1   5  11       1196.93       1095.26        33.10 o                         
   2   5  11       1456.49       1403.15        42.30 o                         
   3   5  11        224.80        265.56        19.74 o                         
   4   5  11       1182.24       1195.65        38.40 o                         
   5   5  11         60.81         36.25        16.48 o                         
   6   5  11          2.89          8.71        16.96 o                         
   7   5  11        712.97        676.59        35.44 o                         
   8   5  11        273.51        211.89        29.18 o                         
   9   5  11       1679.43       1756.42        63.66 o                         
  10   5  11        260.46        139.21        65.85 o                         
 -14   6  11         59.70         23.75        29.20 o                         
 -13   6  11        198.36        249.08        33.13 o                         
 -12   6  11        341.44        358.41        32.07 o                         
 -11   6  11       1894.99       1790.08        55.70 o                         
 -10   6  11       1480.48       1476.79        51.75 o                         
  -9   6  11        901.66        945.15        38.38 o                         
  -8   6  11       2504.53       2365.77        56.00 o                         
  -7   6  11       1644.32       1550.08        40.46 o                         
  -6   6  11          1.31          8.49        12.07 o                         
  -5   6  11       1108.94       1090.29        33.27 o                         
  -4   6  11       2837.78       2716.40        51.80 o                         
  -3   6  11       1586.57       1352.66        33.17 o                         
  -2   6  11        333.46        357.44        19.43 o                         
  -1   6  11        537.22        571.49        23.82 o                         
   0   6  11        538.22        629.98        25.26 o                         
   1   6  11         17.19         31.16        13.47 o                         
   2   6  11       1486.31       1417.20        44.60 o                         
   3   6  11       1601.76       1469.98        47.57 o                         
   4   6  11        446.19        481.69        29.13 o                         
   5   6  11        126.90        145.38        20.70 o                         
   6   6  11         11.14          6.54        17.48 o                         
   7   6  11          0.52         11.94        21.30 o                         
   8   6  11       4427.45       4293.24       102.65 o                         
   9   6  11        214.78        221.91        43.06 o                         
 -13   7  11        348.25        262.19        39.88 o                         
 -12   7  11       1719.29       1761.88        67.56 o                         
 -11   7  11        720.20        867.16        47.63 o                         
 -10   7  11        664.36        707.16        43.40 o                         
  -9   7  11        125.08         73.53        20.37 o                         
  -8   7  11       1627.42       1452.55        44.93 o                         
  -7   7  11        588.89        698.99        34.02 o                         
  -6   7  11       3528.41       3320.97        71.44 o                         
  -5   7  11        120.96         99.69        18.06 o                         
  -4   7  11        389.59        409.75        21.59 o                         
  -3   7  11         21.56         10.35        11.69 o                         
  -2   7  11        590.21        561.53        24.45 o                         
  -1   7  11        337.74        289.43        18.91 o                         
   0   7  11        213.03        199.42        18.66 o                         
   1   7  11        560.27        662.01        31.63 o                         
   2   7  11        953.85       1172.16        47.29 o                         
   3   7  11       4374.91       4280.52        95.44 o                         
   4   7  11        184.50        223.85        26.73 o                         
   5   7  11          1.65          9.81        21.66 o                         
   6   7  11        108.63        124.01        24.03 o                         
   7   7  11       2569.46       2483.88        72.14 o                         
   8   7  11        529.38        473.79        52.73 o                         
 -12   8  11        276.82        209.17        37.14 o                         
 -11   8  11       1515.58       1727.83        68.41 o                         
 -10   8  11        882.36        897.99        41.81 o                         
  -9   8  11          8.48         16.89        22.29 o                         
  -8   8  11         62.13         34.71        23.49 o                         
  -7   8  11       1119.37       1209.75        50.11 o                         
  -6   8  11          8.96         12.26        19.69 o                         
  -5   8  11       1253.99       1345.12        52.03 o                         
  -4   8  11       3850.21       3397.21        69.11 o                         
  -3   8  11        328.39        318.75        22.33 o                         
  -2   8  11       2026.64       1730.46        45.83 o                         
  -1   8  11         61.01         50.55        15.59 o                         
   0   8  11        316.21        269.99        26.22 o                         
   1   8  11       1443.44       1357.34        50.36 o                         
   2   8  11       2957.11       2596.90        75.42 o                         
   3   8  11        388.88        376.32        35.30 o                         
   4   8  11        325.37        296.52        34.74 o                         
   5   8  11          3.41          3.76        26.83 o                         
   6   8  11        120.86        150.83        38.42 o                         
 -11   9  11         19.15         53.93        48.28 o                         
 -10   9  11        284.93        276.28        33.46 o                         
  -9   9  11        571.00        582.58        40.19 o                         
  -8   9  11        153.25        161.13        30.07 o                         
  -7   9  11        262.29        308.29        32.71 o                         
  -6   9  11       2255.52       2052.30        63.67 o                         
  -5   9  11       1837.69       1780.26        57.72 o                         
  -4   9  11         53.37         46.20        22.53 o                         
  -3   9  11       3094.93       2800.29        62.25 o                         
  -2   9  11         44.59          6.34        16.12 o                         
  -1   9  11       1032.38       1006.55        38.59 o                         
   0   9  11       1219.47       1169.13        48.99 o                         
   1   9  11        956.62        965.92        45.71 o                         
   2   9  11         15.35         13.43        26.15 o                         
   3   9  11       2661.49       2575.71        78.85 o                         
   4   9  11          5.77         13.96        27.96 o                         
   5   9  11         12.01         48.22        41.33 o                         
  -9  10  11        238.19        264.65        58.71 o                         
  -8  10  11        146.33        118.49        41.11 o                         
  -7  10  11        346.17        365.96        38.32 o                         
  -6  10  11        385.67        331.32        36.83 o                         
  -5  10  11       1887.11       1972.16        67.73 o                         
  -4  10  11        385.81        419.77        36.42 o                         
  -3  10  11          2.79         16.65        19.19 o                         
  -2  10  11          4.09         12.66        18.59 o                         
  -1  10  11         91.14        107.48        21.72 o                         
   0  10  11        275.64        334.68        32.87 o                         
   1  10  11        377.92        400.65        35.73 o                         
   2  10  11        823.26        961.00        55.77 o                         
   3  10  11        119.28         75.77        59.43 o                         
   4  10  11         59.25         80.24        58.39 o                         
  -6  11  11        465.86        418.70        96.44 o                         
  -5  11  11        215.31        202.55        76.42 o                         
  -4  11  11        682.74        678.36        62.52 o                         
  -3  11  11        311.16        367.31        41.40 o                         
  -2  11  11         39.02         44.26        24.73 o                         
  -1  11  11        106.65        101.03        27.61 o                         
   0  11  11        338.26        254.22        75.75 o                         
   1  11  11         26.53         15.00        63.04 o                         
 -16   0  12       2228.34       2137.75        98.09 o                         
 -15   0  12        112.22        105.71        34.53 o                         
 -14   0  12        131.41        115.59        27.45 o                         
 -13   0  12        395.50        435.01        35.54 o                         
 -12   0  12        484.00        662.24        44.39 o                         
 -11   0  12          3.71         15.93        19.44 o                         
 -10   0  12        171.21        271.69        28.46 o                         
  -9   0  12        276.34        297.12        27.03 o                         
  -8   0  12         49.37         55.72        16.17 o                         
  -7   0  12        944.47       1023.97        35.79 o                         
  -6   0  12       2184.78       1962.12        51.56 o                         
  -5   0  12       4817.26       5226.63       112.64 o                         
  -4   0  12        243.03        290.19        19.60 o                         
  -3   0  12        466.71        401.58        22.67 o                         
  -2   0  12       1276.32       1207.81        30.67 o                         
  -1   0  12       1979.37       1906.93        44.86 o                         
   0   0  12        969.04        939.86        29.35 o                         
   1   0  12      11621.97      10426.21       213.32 o                         
   2   0  12       5259.53       5033.97       111.51 o                         
   3   0  12        403.44        446.72        32.16 o                         
   4   0  12       7544.64       7096.36       173.42 o                         
   5   0  12          1.56          2.85        18.15 o                         
   6   0  12       1402.57       1305.16        55.34 o                         
   7   0  12       3061.44       2902.44        89.59 o                         
   8   0  12         34.23         55.46        25.63 o                         
   9   0  12       1211.34       1310.73        79.08 o                         
  10   0  12       1080.69       1093.85        76.78 o                         
 -16   1  12        945.08        984.16        56.53 o                         
 -15   1  12          1.69         21.04        20.14 o                         
 -14   1  12        265.32        283.74        26.53 o                         
 -13   1  12        320.05        375.56        25.12 o                         
 -12   1  12        212.55        212.62        20.10 o                         
 -11   1  12        981.05       1118.21        38.72 o                         
 -10   1  12       2250.30       2233.19        50.23 o                         
  -9   1  12         22.61         22.38        11.70 o                         
  -8   1  12        673.33        715.72        26.65 o                         
  -7   1  12       1055.16       1048.68        27.42 o                         
  -6   1  12        130.80        155.38        11.86 o                         
  -5   1  12       2029.36       1915.46        35.69 o                         
  -4   1  12       9503.50       8960.36       123.31 o                         
  -3   1  12        214.53        231.44        11.79 o                         
  -2   1  12       2008.57       1825.42        32.13 o                         
  -1   1  12       4331.42       3996.13        57.20 o                         
   0   1  12       1774.16       1643.30        30.27 o                         
   1   1  12        493.71        573.94        21.80 o                         
   2   1  12       4415.50       4004.05        69.33 o                         
   3   1  12        131.86        149.08        14.80 o                         
   4   1  12       1164.95       1183.17        32.63 o                         
   5   1  12        445.66        434.44        22.66 o                         
   6   1  12          1.33          6.53        13.86 o                         
   7   1  12       2142.57       1886.58        49.22 o                         
   8   1  12       2361.57       2401.98        58.01 o                         
   9   1  12        895.36        901.64        43.15 o                         
  10   1  12        874.02        969.24        51.17 o                         
 -16   2  12        632.84        668.42        51.96 o                         
 -15   2  12          2.82          7.58        22.10 o                         
 -14   2  12        181.16        181.09        25.24 o                         
 -13   2  12        675.46        725.94        34.60 o                         
 -12   2  12       4355.35       4282.88        83.83 o                         
 -11   2  12       2588.50       2454.01        51.60 o                         
 -10   2  12        593.35        636.83        26.69 o                         
  -9   2  12       3257.98       3148.37        63.01 o                         
  -8   2  12        400.75        405.39        19.70 o                         
  -7   2  12       2120.21       2083.97        41.77 o                         
  -6   2  12        670.33        722.00        22.65 o                         
  -5   2  12       1030.08        937.70        21.97 o                         
  -4   2  12      12030.61      11298.71       169.33 o                         
  -3   2  12       7373.81       6772.69       100.63 o                         
  -2   2  12        592.46        537.35        18.89 o                         
  -1   2  12          1.28          7.02         7.39 o                         
   0   2  12        440.12        418.93        19.45 o                         
   1   2  12       9597.42       8937.35       147.03 o                         
   2   2  12        192.88        176.87        14.58 o                         
   3   2  12       1536.95       1417.59        34.27 o                         
   4   2  12       1570.73       1406.97        35.35 o                         
   5   2  12         38.07         26.74        13.08 o                         
   6   2  12        132.88        121.22        16.70 o                         
   7   2  12        710.44        793.91        32.96 o                         
   8   2  12        130.23        118.29        19.84 o                         
   9   2  12       1370.16       1462.55        54.38 o                         
  10   2  12        147.07        229.05        34.58 o                         
 -16   3  12        416.48        388.06        42.49 o                         
 -15   3  12        678.62        762.82        38.13 o                         
 -14   3  12         21.48         10.76        20.24 o                         
 -13   3  12       1201.54       1356.00        46.34 o                         
 -12   3  12         72.10         81.88        19.99 o                         
 -11   3  12       2608.90       2505.91        56.61 o                         
 -10   3  12       1828.92       1746.00        43.91 o                         
  -9   3  12        519.92        506.55        24.70 o                         
  -8   3  12        872.02        976.54        28.27 o                         
  -7   3  12       7093.93       6724.81       102.05 o                         
  -6   3  12        605.10        707.13        23.95 o                         
  -5   3  12       7846.11       7354.66       114.44 o                         
  -4   3  12         85.48         92.12        10.95 o                         
  -3   3  12        104.81        111.90        11.01 o                         
  -2   3  12        338.87        355.15        16.50 o                         
  -1   3  12        360.26        428.35        18.18 o                         
   0   3  12       1299.05       1147.81        31.01 o                         
   1   3  12         86.16         89.20        12.86 o                         
   2   3  12       3163.03       2727.53        55.02 o                         
   3   3  12         26.14         15.38        11.88 o                         
   4   3  12         25.49         27.72        13.26 o                         
   5   3  12       1636.47       1358.51        38.85 o                         
   6   3  12        368.60        359.18        24.31 o                         
   7   3  12        131.08        122.41        18.99 o                         
   8   3  12       1510.30       1533.41        49.85 o                         
   9   3  12        475.96        477.71        32.45 o                         
  10   3  12         50.29         27.22        33.33 o                         
 -15   4  12        315.99        233.89        29.14 o                         
 -14   4  12         25.89         17.42        21.18 o                         
 -13   4  12         69.04         36.46        20.80 o                         
 -12   4  12        242.52        345.35        27.70 o                         
 -11   4  12          0.82         13.63        18.72 o                         
 -10   4  12          4.51          1.28        15.32 o                         
  -9   4  12        484.96        464.79        29.48 o                         
  -8   4  12       3849.80       3629.04        69.19 o                         
  -7   4  12        130.15        132.64        15.25 o                         
  -6   4  12       1977.44       1824.36        41.16 o                         
  -5   4  12       1133.51       1142.54        28.80 o                         
  -4   4  12         81.80         76.16        10.88 o                         
  -3   4  12        182.09        179.84        13.32 o                         
  -2   4  12        333.39        308.62        15.94 o                         
  -1   4  12       2886.96       2653.24        47.12 o                         
   0   4  12       1252.73       1257.47        33.07 o                         
   1   4  12        316.78        389.05        22.47 o                         
   2   4  12         78.95         87.14        14.46 o                         
   3   4  12       1128.37       1219.49        38.86 o                         
   4   4  12       1110.42       1113.02        37.03 o                         
   5   4  12          3.50          5.98        14.26 o                         
   6   4  12       1399.62       1394.66        43.24 o                         
   7   4  12       1804.52       1700.11        48.36 o                         
   8   4  12          3.68         10.37        22.27 o                         
   9   4  12        107.12        102.21        27.11 o                         
  10   4  12          7.09         21.10        40.59 o                         
 -15   5  12        368.64        290.78        49.86 o                         
 -14   5  12          8.94         16.92        28.55 o                         
 -13   5  12        392.68        490.30        40.01 o                         
 -12   5  12        173.39        173.09        29.68 o                         
 -11   5  12         75.26         85.77        25.02 o                         
 -10   5  12       1311.05       1469.93        58.79 o                         
  -9   5  12        234.93        229.21        21.84 o                         
  -8   5  12         58.01         56.87        16.08 o                         
  -7   5  12          1.70          0.45        12.60 o                         
  -6   5  12        463.79        518.58        26.43 o                         
  -5   5  12        219.73        217.47        16.88 o                         
  -4   5  12        471.44        486.13        21.36 o                         
  -3   5  12        638.08        605.79        25.40 o                         
  -2   5  12         37.35         20.04        10.37 o                         
  -1   5  12       1367.39       1247.27        29.94 o                         
   0   5  12        353.45        341.16        21.64 o                         
   1   5  12       2052.36       1955.85        52.10 o                         
   2   5  12        742.94        784.58        35.91 o                         
   3   5  12        288.80        272.65        23.03 o                         
   4   5  12        400.71        385.22        25.15 o                         
   5   5  12         76.81         42.93        18.22 o                         
   6   5  12        180.22        180.06        23.63 o                         
   7   5  12         40.28         45.35        21.69 o                         
   8   5  12        286.43        357.52        34.34 o                         
   9   5  12         11.42         38.66        32.65 o                         
 -14   6  12        227.71        218.60        47.69 o                         
 -13   6  12         16.80         15.75        31.30 o                         
 -12   6  12         41.19         24.44        26.36 o                         
 -11   6  12         10.51         12.86        24.56 o                         
 -10   6  12         20.78         17.84        19.89 o                         
  -9   6  12         42.83         27.17        17.83 o                         
  -8   6  12        543.03        615.62        31.59 o                         
  -7   6  12       1385.37       1353.10        41.94 o                         
  -6   6  12       1382.53       1351.81        38.39 o                         
  -5   6  12        204.00        223.86        17.34 o                         
  -4   6  12        509.99        514.50        21.94 o                         
  -3   6  12         37.19         19.26        11.72 o                         
  -2   6  12        623.67        646.59        25.82 o                         
  -1   6  12       1067.42       1010.96        32.33 o                         
   0   6  12        476.76        495.39        26.80 o                         
   1   6  12         51.97         65.60        17.90 o                         
   2   6  12        867.21        904.22        40.97 o                         
   3   6  12        195.20        189.38        25.08 o                         
   4   6  12        692.79        757.28        40.19 o                         
   5   6  12         41.24         27.78        20.79 o                         
   6   6  12         85.54         78.25        21.55 o                         
   7   6  12         37.89         30.63        24.58 o                         
   8   6  12        445.72        443.90        45.68 o                         
 -13   7  12        123.24        166.04        85.62 o                         
 -12   7  12         41.08         26.58        33.46 o                         
 -11   7  12         24.30         30.53        26.89 o                         
 -10   7  12         22.30         58.90        24.61 o                         
  -9   7  12         24.33         22.01        19.92 o                         
  -8   7  12        248.49        212.83        23.10 o                         
  -7   7  12        823.59        926.83        37.04 o                         
  -6   7  12       1614.55       1527.03        43.62 o                         
  -5   7  12        302.11        307.50        23.92 o                         
  -4   7  12        245.39        254.09        20.21 o                         
  -3   7  12        366.32        416.74        22.73 o                         
  -2   7  12        978.59        976.02        33.13 o                         
  -1   7  12        238.08        232.71        19.00 o                         
   0   7  12        664.12        689.95        32.78 o                         
   1   7  12         17.52         19.38        16.69 o                         
   2   7  12         18.41         11.83        18.30 o                         
   3   7  12          3.80          8.96        20.00 o                         
   4   7  12        507.01        484.51        34.94 o                         
   5   7  12         47.52         45.66        25.58 o                         
   6   7  12         46.83         26.47        26.73 o                         
   7   7  12          0.22         19.10        40.40 o                         
 -12   8  12         58.52         37.09        59.14 o                         
 -11   8  12          7.26         17.46        28.32 o                         
 -10   8  12        214.74        184.25        29.62 o                         
  -9   8  12         72.67         47.87        23.80 o                         
  -8   8  12        198.77        197.88        26.45 o                         
  -7   8  12       1087.39       1182.64        50.38 o                         
  -6   8  12         15.80         26.97        20.90 o                         
  -5   8  12        557.39        582.82        35.90 o                         
  -4   8  12        346.49        407.72        27.69 o                         
  -3   8  12        268.57        269.18        23.10 o                         
  -2   8  12          0.19          4.65        14.68 o                         
  -1   8  12        195.04        154.64        21.24 o                         
   0   8  12        686.86        669.28        36.73 o                         
   1   8  12        325.66        300.07        29.04 o                         
   2   8  12        159.92        182.66        29.90 o                         
   3   8  12         46.94         59.36        28.26 o                         
   4   8  12         47.26         33.90        29.91 o                         
   5   8  12        362.60        333.62        37.28 o                         
 -10   9  12        484.96        432.19        50.54 o                         
  -9   9  12         53.65         58.23        27.20 o                         
  -8   9  12         20.23         19.46        26.98 o                         
  -7   9  12        347.60        354.81        35.07 o                         
  -6   9  12        229.59        209.61        30.23 o                         
  -5   9  12        741.47        859.03        46.29 o                         
  -4   9  12        495.79        524.21        37.10 o                         
  -3   9  12         43.71         50.70        18.45 o                         
  -2   9  12         30.13         15.49        18.14 o                         
  -1   9  12          0.02         18.56        19.30 o                         
   0   9  12          0.34          8.60        21.59 o                         
   1   9  12        341.15        351.05        32.82 o                         
   2   9  12        219.62        220.90        35.33 o                         
   3   9  12         15.65         43.38        29.74 o                         
   4   9  12        394.02        350.92        62.47 o                         
   5   9  12         48.81          0.00        57.53 o                         
  -8  10  12         16.00         15.74        40.22 o                         
  -7  10  12        317.29        298.92        49.85 o                         
  -6  10  12        307.55        350.24        37.60 o                         
  -5  10  12          0.09         52.83        27.53 o                         
  -4  10  12        621.21        653.01        42.58 o                         
  -3  10  12        131.57        109.96        22.76 o                         
  -2  10  12         96.47         50.48        21.96 o                         
  -1  10  12         35.56         49.62        24.64 o                         
   0  10  12        288.58        296.88        33.00 o                         
   1  10  12       1101.68       1323.06        59.28 o                         
   2  10  12         64.90        114.68        70.22 o                         
   3  10  12         21.95          0.00        68.68 o                         
  -3  11  12         49.00         28.19        36.25 o                         
  -2  11  12        152.86         65.51        32.43 o                         
 -16   1  13        157.39        230.07        59.54 o                         
 -15   1  13         71.23         66.44        21.93 o                         
 -14   1  13          4.11          9.19        19.67 o                         
 -13   1  13       1711.26       1668.91        46.08 o                         
 -12   1  13        168.24        196.07        20.11 o                         
 -11   1  13       3142.98       2921.98        62.83 o                         
 -10   1  13          8.14          5.55        13.07 o                         
  -9   1  13       2074.95       2002.59        46.56 o                         
  -8   1  13         10.01          7.67        11.14 o                         
  -7   1  13       1809.26       1726.04        37.49 o                         
  -6   1  13       1822.64       1816.62        35.99 o                         
  -5   1  13        177.11        178.06        12.74 o                         
  -4   1  13       1584.80       1544.26        32.63 o                         
  -3   1  13         19.07         14.33         7.98 o                         
  -2   1  13        234.69        245.60        14.57 o                         
  -1   1  13         73.86         65.41         9.98 o                         
   0   1  13        352.63        414.98        22.07 o                         
   1   1  13         25.50         30.60        10.96 o                         
   2   1  13        127.18        128.50        14.13 o                         
   3   1  13        162.81        159.37        16.00 o                         
   4   1  13        661.05        721.62        28.73 o                         
   5   1  13        113.93         87.50        18.00 o                         
   6   1  13         37.67         42.58        17.34 o                         
   7   1  13         30.66         50.40        18.05 o                         
   8   1  13         36.16         30.48        19.23 o                         
   9   1  13         19.28         36.69        24.21 o                         
  10   1  13         40.96         64.22        71.16 o                         
 -16   2  13         59.00          8.33        69.43 o                         
 -15   2  13        147.73        140.85        25.82 o                         
 -14   2  13        414.10        419.06        30.73 o                         
 -13   2  13          4.74          9.15        18.05 o                         
 -12   2  13        649.76        685.83        30.86 o                         
 -11   2  13       4299.12       4251.11        77.68 o                         
 -10   2  13        362.95        366.80        23.64 o                         
  -9   2  13         25.64         35.51        14.05 o                         
  -8   2  13       1827.99       1733.79        38.73 o                         
  -7   2  13       2289.66       2171.90        44.06 o                         
  -6   2  13        331.15        317.15        17.82 o                         
  -5   2  13        138.15        180.88        14.60 o                         
  -4   2  13       1456.70       1388.40        31.73 o                         
  -3   2  13        175.59        228.68        14.47 o                         
  -2   2  13        401.42        466.77        18.84 o                         
  -1   2  13        174.70        174.42        13.41 o                         
   0   2  13        588.95        676.29        26.40 o                         
   1   2  13       1272.56       1186.62        35.58 o                         
   2   2  13        283.55        281.18        19.14 o                         
   3   2  13        250.04        257.00        19.64 o                         
   4   2  13        412.61        448.50        23.30 o                         
   5   2  13         86.67         64.93        15.36 o                         
   6   2  13         86.67        100.59        17.61 o                         
   7   2  13        163.98        197.88        23.23 o                         
   8   2  13        490.74        520.97        31.93 o                         
   9   2  13        782.62        885.99        45.78 o                         
  10   2  13         23.69          0.00        59.69 o                         
 -15   3  13        609.34        582.42        37.04 o                         
 -14   3  13        747.26        765.10        39.66 o                         
 -13   3  13        303.25        354.71        28.86 o                         
 -12   3  13        685.77        807.67        36.41 o                         
 -11   3  13        454.67        485.57        27.90 o                         
 -10   3  13        224.01        249.05        21.26 o                         
  -9   3  13       1299.70       1348.02        38.17 o                         
  -8   3  13          2.55          7.60        13.12 o                         
  -7   3  13       1322.82       1245.19        36.23 o                         
  -6   3  13       1800.04       1615.31        38.24 o                         
  -5   3  13        346.12        356.52        17.98 o                         
  -4   3  13         28.40         16.27         9.63 o                         
  -3   3  13        797.34        851.92        25.76 o                         
  -2   3  13       3037.83       2905.43        50.61 o                         
  -1   3  13        850.55        853.14        27.50 o                         
   0   3  13       4783.20       4425.00        85.98 o                         
   1   3  13        183.66        195.14        17.19 o                         
   2   3  13          3.97          2.16        12.45 o                         
   3   3  13        479.01        499.49        25.65 o                         
   4   3  13          1.40          9.25        13.56 o                         
   5   3  13         15.88         17.48        15.29 o                         
   6   3  13          0.20          9.03        16.24 o                         
   7   3  13        298.44        387.06        27.74 o                         
   8   3  13         11.22         12.97        21.47 o                         
   9   3  13         53.32         48.31        26.51 o                         
 -15   4  13        315.21        322.47        42.65 o                         
 -14   4  13        668.82        675.93        39.60 o                         
 -13   4  13         17.75         19.39        22.74 o                         
 -12   4  13          6.85          8.00        24.03 o                         
 -11   4  13       4431.60       4155.83        96.63 o                         
 -10   4  13        631.31        648.76        38.36 o                         
  -9   4  13         46.34         37.59        18.58 o                         
  -8   4  13       4441.30       4139.09        83.28 o                         
  -7   4  13        419.08        447.04        23.35 o                         
  -6   4  13         93.53        105.69        14.65 o                         
  -5   4  13        380.24        372.44        19.21 o                         
  -4   4  13         22.01         23.68        10.00 o                         
  -3   4  13        114.60        131.33        13.78 o                         
  -2   4  13         54.54         48.72        11.28 o                         
  -1   4  13         26.53         32.55        11.27 o                         
   0   4  13        211.25        241.98        18.45 o                         
   1   4  13        212.62        235.14        20.35 o                         
   2   4  13        197.68        222.58        19.50 o                         
   3   4  13         63.36         58.28        17.16 o                         
   4   4  13       1093.47       1293.18        46.41 o                         
   5   4  13         17.21         11.01        15.99 o                         
   6   4  13         15.09          5.32        17.60 o                         
   7   4  13          9.30         16.54        20.06 o                         
   8   4  13       1196.19       1347.33        53.97 o                         
   9   4  13        378.00        391.95        52.04 o                         
 -14   5  13        110.67         73.63        32.78 o                         
 -13   5  13       1294.60       1350.67        62.06 o                         
 -12   5  13        893.59       1064.47        54.97 o                         
 -11   5  13         28.82         44.66        26.19 o                         
 -10   5  13       3234.05       3065.42        83.15 o                         
  -9   5  13        116.52        100.77        21.27 o                         
  -8   5  13        493.45        507.93        28.27 o                         
  -7   5  13        195.83        198.18        20.43 o                         
  -6   5  13       1911.44       1752.46        45.47 o                         
  -5   5  13         94.94         92.21        14.30 o                         
  -4   5  13         79.01         80.81        13.92 o                         
  -3   5  13          6.41          9.05        11.17 o                         
  -2   5  13        548.82        543.01        23.73 o                         
  -1   5  13       1414.79       1300.04        37.96 o                         
   0   5  13        337.51        358.72        23.96 o                         
   1   5  13       1298.92       1211.92        41.83 o                         
   2   5  13        272.73        321.42        26.61 o                         
   3   5  13       1565.53       1480.37        46.18 o                         
   4   5  13        137.64        115.07        21.18 o                         
   5   5  13         74.01         57.82        21.05 o                         
   6   5  13         34.14         24.57        21.49 o                         
   7   5  13        684.87        754.30        40.96 o                         
   8   5  13         35.58         41.01        32.21 o                         
 -14   6  13         56.93         52.12        72.78 o                         
 -13   6  13        781.30        794.62        50.81 o                         
 -12   6  13         24.96         43.11        29.86 o                         
 -11   6  13       1325.56       1383.82        61.04 o                         
 -10   6  13        210.54        211.97        31.58 o                         
  -9   6  13       1081.21       1066.89        42.65 o                         
  -8   6  13        365.55        424.30        28.45 o                         
  -7   6  13       1699.60       1597.60        46.11 o                         
  -6   6  13          0.84         14.31        14.86 o                         
  -5   6  13        253.40        250.50        20.02 o                         
  -4   6  13        232.97        235.45        18.05 o                         
  -3   6  13        287.56        267.89        17.84 o                         
  -2   6  13       1139.44       1221.20        34.39 o                         
  -1   6  13          7.33          6.88        13.94 o                         
   0   6  13         12.69          3.31        14.75 o                         
   1   6  13       4331.42       3823.57        86.97 o                         
   2   6  13       4926.73       4562.31       100.70 o                         
   3   6  13          7.34         10.28        19.39 o                         
   4   6  13       2086.44       1915.65        59.27 o                         
   5   6  13        659.39        727.52        39.11 o                         
   6   6  13         57.06         62.80        24.52 o                         
   7   6  13        310.56        313.66        37.52 o                         
 -12   7  13       1709.20       1868.23        85.43 o                         
 -11   7  13         43.33          6.40        32.86 o                         
 -10   7  13        632.15        627.25        39.42 o                         
  -9   7  13        765.08        783.99        38.63 o                         
  -8   7  13        120.26        151.37        23.52 o                         
  -7   7  13       1555.24       1533.89        46.42 o                         
  -6   7  13       2540.99       2257.10        53.91 o                         
  -5   7  13       1101.55       1068.16        38.94 o                         
  -4   7  13        359.06        426.25        23.55 o                         
  -3   7  13       1327.51       1361.01        38.52 o                         
  -2   7  13        630.35        566.09        26.33 o                         
  -1   7  13         37.93         27.55        16.91 o                         
   0   7  13       2667.13       2478.12        60.29 o                         
   1   7  13       1616.29       1545.20        51.58 o                         
   2   7  13        852.47        787.05        42.14 o                         
   3   7  13       2149.70       2115.90        63.04 o                         
   4   7  13        953.35        917.53        46.43 o                         
   5   7  13        123.58        104.35        28.13 o                         
   6   7  13         15.08         12.83        28.04 o                         
   7   7  13       1628.95       1980.12       188.63 o                         
 -11   8  13       2041.99       1792.64       110.15 o                         
 -10   8  13        345.74        351.44        38.78 o                         
  -9   8  13         72.74         71.56        26.83 o                         
  -8   8  13        966.46       1028.89        45.97 o                         
  -7   8  13        277.87        260.89        28.56 o                         
  -6   8  13        369.66        363.70        30.23 o                         
  -5   8  13       3639.41       3388.33        82.34 o                         
  -4   8  13        521.34        474.78        30.13 o                         
  -3   8  13       1296.62       1319.21        43.68 o                         
  -2   8  13        177.40        192.02        21.31 o                         
  -1   8  13         72.13         78.69        21.94 o                         
   0   8  13        453.80        469.90        33.09 o                         
   1   8  13        196.12        258.47        32.18 o                         
   2   8  13       2607.11       2520.29        77.84 o                         
   3   8  13          0.13         18.53        28.26 o                         
   4   8  13        158.74        168.49        34.34 o                         
   5   8  13         15.86         29.43        54.16 o                         
 -10   9  13        809.86        828.47        76.72 o                         
  -9   9  13        819.38        833.76        64.78 o                         
  -8   9  13        172.60        188.48        30.91 o                         
  -7   9  13        110.35        114.98        28.21 o                         
  -6   9  13        713.80        901.89        52.08 o                         
  -5   9  13        400.94        403.94        36.70 o                         
  -4   9  13        746.63        754.74        42.76 o                         
  -3   9  13          9.59         33.96        18.94 o                         
  -2   9  13          0.81         22.53        19.42 o                         
  -1   9  13        245.11        254.36        28.88 o                         
   0   9  13       1650.69       1693.92        62.04 o                         
   1   9  13        294.15        385.70        44.36 o                         
   2   9  13          0.89         14.31        29.12 o                         
   3   9  13       1642.27       2061.49       170.22 o                         
   4   9  13          2.30         24.44        57.56 o                         
  -7  10  13        444.23        355.33        93.76 o                         
  -6  10  13         11.29          3.04        34.14 o                         
  -5  10  13        273.14        386.05        41.76 o                         
  -4  10  13        220.90        194.93        33.00 o                         
  -3  10  13          0.58         24.15        21.74 o                         
  -2  10  13         67.44         56.46        24.06 o                         
  -1  10  13          6.06          3.47        26.15 o                         
   0  10  13         38.71         38.25        38.95 o                         
 -15   0  14        164.57        190.46        34.33 o                         
 -14   0  14        302.57        244.00        34.28 o                         
 -13   0  14       3481.30       3382.65       104.14 o                         
 -12   0  14       1041.54       1029.51        57.89 o                         
 -11   0  14        152.61        170.47        29.22 o                         
 -10   0  14        618.17        713.75        43.47 o                         
  -9   0  14        275.31        347.49        30.95 o                         
  -8   0  14       1112.87       1169.05        48.65 o                         
  -7   0  14        751.64        788.15        36.61 o                         
  -6   0  14       7191.18       6633.80       142.17 o                         
  -5   0  14       1968.15       2165.07        57.92 o                         
  -4   0  14       1033.14        916.32        37.45 o                         
  -3   0  14       4929.63       4693.83       114.78 o                         
  -2   0  14       3389.64       3260.10        84.92 o                         
  -1   0  14        804.18        936.30        65.19 o                         
   0   0  14       1777.19       1542.64        65.35 o                         
   1   0  14       2227.68       2065.65        66.75 o                         
   2   0  14       7100.28       6495.12       161.79 o                         
   3   0  14         26.38         22.51        22.43 o                         
   4   0  14        291.77        291.70        34.33 o                         
   5   0  14         70.27         51.27        24.69 o                         
   6   0  14          7.49         20.74        23.89 o                         
   7   0  14        525.51        582.84        45.79 o                         
   8   0  14          0.13         50.22        30.19 o                         
   9   0  14       2107.96       2035.20       124.30 o                         
 -15   1  14        146.70        141.50        24.40 o                         
 -14   1  14         37.95         38.83        19.51 o                         
 -13   1  14        409.07        424.22        26.87 o                         
 -12   1  14       2107.40       2150.18        54.31 o                         
 -11   1  14        183.89        242.91        23.28 o                         
 -10   1  14       2733.18       2513.46        56.19 o                         
  -9   1  14       1508.51       1547.45        41.05 o                         
  -8   1  14       2060.85       1949.29        45.73 o                         
  -7   1  14         89.69         83.71        13.04 o                         
  -6   1  14        141.46        106.11        12.22 o                         
  -5   1  14      10782.16      10233.61       155.33 o                         
  -4   1  14        131.89        154.28        14.28 o                         
  -3   1  14          6.18         17.36        11.52 o                         
  -2   1  14       2327.28       2216.78        48.48 o                         
  -1   1  14          3.07          7.92        10.09 o                         
   0   1  14       1173.09       1132.30        35.55 o                         
   1   1  14       3679.03       3392.70        70.47 o                         
   2   1  14       2008.97       1830.88        45.50 o                         
   3   1  14        509.43        591.34        28.62 o                         
   4   1  14         60.15         59.23        16.75 o                         
   5   1  14         32.09         19.64        17.09 o                         
   6   1  14        523.26        548.44        30.78 o                         
   7   1  14        211.93        226.31        24.50 o                         
   8   1  14       1676.75       1599.30        52.67 o                         
   9   1  14          0.36         36.54        35.51 o                         
 -15   2  14        169.48        193.48        28.02 o                         
 -14   2  14        943.76        990.54        43.39 o                         
 -13   2  14       1043.94       1172.03        45.18 o                         
 -12   2  14        774.82        846.37        34.77 o                         
 -11   2  14        236.03        249.03        20.81 o                         
 -10   2  14       1840.00       1728.10        45.48 o                         
  -9   2  14        982.33       1137.87        39.10 o                         
  -8   2  14        274.88        284.97        22.57 o                         
  -7   2  14        143.51        151.20        17.55 o                         
  -6   2  14       6808.34       6279.53       107.17 o                         
  -5   2  14         19.27         27.81        11.41 o                         
  -4   2  14        355.19        321.83        20.71 o                         
  -3   2  14       3473.68       3228.45        57.65 o                         
  -2   2  14         24.48         19.12         9.79 o                         
  -1   2  14       3605.96       3259.62        62.24 o                         
   0   2  14       1088.28       1119.60        35.17 o                         
   1   2  14       7687.72       7067.01       129.50 o                         
   2   2  14       4293.45       4056.00        82.33 o                         
   3   2  14        166.82        157.52        18.31 o                         
   4   2  14        271.28        293.43        22.58 o                         
   5   2  14         36.30         21.03        17.25 o                         
   6   2  14         17.78          9.24        17.50 o                         
   7   2  14       1022.02       1178.70        44.86 o                         
   8   2  14        518.83        535.04        34.06 o                         
   9   2  14       1833.07       1687.83        81.49 o                         
 -15   3  14        823.24        840.75        57.81 o                         
 -14   3  14         28.81         28.72        23.15 o                         
 -13   3  14         65.68         69.42        25.71 o                         
 -12   3  14        918.64        979.20        42.03 o                         
 -11   3  14        300.75        386.05        28.95 o                         
 -10   3  14        274.87        286.05        27.38 o                         
  -9   3  14       3331.81       3091.18        74.73 o                         
  -8   3  14        134.31        104.47        17.50 o                         
  -7   3  14       1749.79       1605.73        43.37 o                         
  -6   3  14         82.06         87.73        14.29 o                         
  -5   3  14       2040.92       1795.91        41.35 o                         
  -4   3  14       3453.55       3077.79        56.07 o                         
  -3   3  14          4.90          5.91         9.77 o                         
  -2   3  14       2052.39       1892.29        39.96 o                         
  -1   3  14        328.88        372.74        21.09 o                         
   0   3  14        480.88        518.58        26.98 o                         
   1   3  14       2842.06       2611.83        55.63 o                         
   2   3  14       3599.44       3224.10        69.86 o                         
   3   3  14          3.33         16.82        15.76 o                         
   4   3  14        101.19        109.37        20.45 o                         
   5   3  14         15.38         18.67        16.68 o                         
   6   3  14        193.80        190.15        23.60 o                         
   7   3  14         44.79         37.03        21.23 o                         
   8   3  14        440.07        512.47        40.75 o                         
 -15   4  14        129.64        179.44        85.09 o                         
 -14   4  14        205.66        167.85        34.83 o                         
 -13   4  14        345.89        338.17        36.87 o                         
 -12   4  14       1114.61       1261.25        57.47 o                         
 -11   4  14         27.98         69.97        26.78 o                         
 -10   4  14        745.82        891.04        44.46 o                         
  -9   4  14        839.10        871.37        45.23 o                         
  -8   4  14        699.12        796.39        35.39 o                         
  -7   4  14         85.24         76.53        17.36 o                         
  -6   4  14          4.50          9.62        13.37 o                         
  -5   4  14        260.55        268.79        18.30 o                         
  -4   4  14       2947.15       2755.66        52.72 o                         
  -3   4  14        581.40        630.23        25.06 o                         
  -2   4  14        257.48        285.00        18.35 o                         
  -1   4  14        371.42        390.57        22.51 o                         
   0   4  14       1559.05       1367.85        40.73 o                         
   1   4  14          6.66          9.87        14.26 o                         
   2   4  14        445.02        470.40        26.31 o                         
   3   4  14        624.13        672.30        31.45 o                         
   4   4  14       1078.39       1249.64        47.51 o                         
   5   4  14        489.55        573.16        34.44 o                         
   6   4  14        114.35        113.02        21.96 o                         
   7   4  14         42.89         28.61        22.39 o                         
   8   4  14         10.72         34.51        35.82 o                         
 -14   5  14          4.87          0.00        65.64 o                         
 -13   5  14        119.53         90.62        31.64 o                         
 -12   5  14        194.59        179.63        40.02 o                         
 -11   5  14       1074.18       1137.84        64.44 o                         
 -10   5  14          4.38         18.56        29.11 o                         
  -9   5  14        282.29        270.63        29.61 o                         
  -8   5  14        272.87        300.44        29.10 o                         
  -7   5  14        249.04        262.81        23.94 o                         
  -6   5  14       1686.68       1647.02        46.08 o                         
  -5   5  14       1835.95       1739.04        44.10 o                         
  -4   5  14         14.79          5.23        12.94 o                         
  -3   5  14       4944.36       4480.79        78.24 o                         
  -2   5  14         41.07         45.78        14.47 o                         
  -1   5  14        240.38        202.60        20.14 o                         
   0   5  14          0.27          0.47        14.41 o                         
   1   5  14        269.51        337.21        27.35 o                         
   2   5  14         21.32         36.04        19.07 o                         
   3   5  14         22.22         32.71        20.35 o                         
   4   5  14          2.84         23.65        19.66 o                         
   5   5  14        492.24        553.97        35.98 o                         
   6   5  14         12.96         16.13        24.87 o                         
   7   5  14         47.77         17.54        30.63 o                         
 -13   6  14         98.48        143.37        56.17 o                         
 -12   6  14        163.94        183.30        35.29 o                         
 -11   6  14         37.66         41.45        28.72 o                         
 -10   6  14        392.97        419.23        38.89 o                         
  -9   6  14          2.42          3.43        20.68 o                         
  -8   6  14        258.67        283.60        25.92 o                         
  -7   6  14          3.51         10.17        17.01 o                         
  -6   6  14        215.99        178.88        21.11 o                         
  -5   6  14         13.21         13.33        16.45 o                         
  -4   6  14       2150.34       1932.66        46.82 o                         
  -3   6  14          0.42         10.79        12.94 o                         
  -2   6  14          0.27          2.08        13.92 o                         
  -1   6  14         70.03        103.51        19.31 o                         
   0   6  14        651.65        683.00        36.68 o                         
   1   6  14         74.79         87.04        21.45 o                         
   2   6  14          0.65          9.64        19.77 o                         
   3   6  14        146.03        153.43        26.09 o                         
   4   6  14          6.17          6.04        22.98 o                         
   5   6  14        489.90        580.12        38.27 o                         
   6   6  14         41.73         20.06        25.38 o                         
 -12   7  14        103.19         43.19        68.38 o                         
 -11   7  14          7.88         17.85        29.97 o                         
 -10   7  14          0.37         24.52        30.62 o                         
  -9   7  14        397.65        430.27        31.79 o                         
  -8   7  14        183.24        145.54        24.25 o                         
  -7   7  14        963.92       1079.33        44.35 o                         
  -6   7  14       1096.85       1116.72        44.57 o                         
  -5   7  14         18.82         12.69        16.04 o                         
  -4   7  14       1044.52       1076.47        36.61 o                         
  -3   7  14         36.29         31.66        14.72 o                         
  -2   7  14         61.21         34.94        18.35 o                         
  -1   7  14        231.75        277.22        24.35 o                         
   0   7  14        236.86        206.10        25.83 o                         
   1   7  14        655.71        694.23        39.76 o                         
   2   7  14        310.03        325.77        32.71 o                         
   3   7  14          0.47         19.81        24.10 o                         
   4   7  14        339.10        324.48        34.49 o                         
   5   7  14        135.76        124.32        33.85 o                         
   6   7  14          5.63          3.16        51.51 o                         
 -10   8  14         64.42         84.85        39.04 o                         
  -9   8  14         98.87         75.14        29.73 o                         
  -8   8  14          7.17         14.78        24.25 o                         
  -7   8  14         23.88         33.67        23.04 o                         
  -6   8  14        354.60        435.33        32.40 o                         
  -5   8  14        231.80        198.26        24.74 o                         
  -4   8  14          0.33         18.93        17.75 o                         
  -3   8  14         10.95          5.01        16.82 o                         
  -2   8  14          8.24          6.51        20.08 o                         
  -1   8  14         31.18         18.88        22.36 o                         
   0   8  14        141.76        131.33        28.77 o                         
   1   8  14          8.31         33.30        26.87 o                         
   2   8  14        782.03        862.62        52.13 o                         
   3   8  14        116.12         78.68        31.93 o                         
   4   8  14         23.67         26.28        59.64 o                         
  -9   9  14        260.30        230.36        53.62 o                         
  -8   9  14         15.32         11.56        38.11 o                         
  -7   9  14        235.21        241.52        33.78 o                         
  -6   9  14         18.81         23.45        25.00 o                         
  -5   9  14        405.53        344.11        34.16 o                         
  -4   9  14        146.58        124.23        27.24 o                         
  -3   9  14         28.92         43.48        22.08 o                         
  -2   9  14          3.50         31.33        22.39 o                         
  -1   9  14        264.41        240.76        30.27 o                         
   0   9  14         68.21         94.52        30.69 o                         
   1   9  14        217.11        263.12        42.04 o                         
   2   9  14         64.10         11.06        69.83 o                         
  -5  10  14         92.31         74.80        49.15 o                         
  -4  10  14        391.97        347.26        59.59 o                         
  -3  10  14        239.45        164.74        41.48 o                         
  -2  10  14        118.96         92.20        36.86 o                         
  -1  10  14         16.98         25.14        42.51 o                         
 -15   1  15        516.31        507.74        37.36 o                         
 -14   1  15         44.66         32.69        20.45 o                         
 -13   1  15          1.54         19.59        18.60 o                         
 -12   1  15        447.40        394.77        28.24 o                         
 -11   1  15       2578.26       2440.19        58.03 o                         
 -10   1  15        643.80        663.21        31.65 o                         
  -9   1  15        384.98        453.83        26.05 o                         
  -8   1  15         25.29         23.84        13.91 o                         
  -7   1  15         10.40         15.56        12.43 o                         
  -6   1  15        243.19        270.99        18.87 o                         
  -5   1  15         30.02         19.29        12.11 o                         
  -4   1  15        386.62        357.78        21.38 o                         
  -3   1  15        278.92        280.58        19.21 o                         
  -2   1  15       1129.50       1156.54        35.79 o                         
  -1   1  15          0.07         12.76        14.30 o                         
   0   1  15        688.13        716.86        39.73 o                         
   1   1  15       2380.41       2139.53        57.88 o                         
   2   1  15        279.78        368.07        28.67 o                         
   3   1  15          9.13         12.24        17.14 o                         
   4   1  15          2.71          7.90        17.04 o                         
   5   1  15        366.89        351.56        27.78 o                         
   6   1  15        238.08        212.20        24.79 o                         
   7   1  15         21.60         21.95        21.06 o                         
   8   1  15          2.49          7.66        24.30 o                         
 -15   2  15       1023.70       1041.60        65.70 o                         
 -14   2  15        210.94        199.20        27.33 o                         
 -13   2  15        131.48        110.45        21.99 o                         
 -12   2  15         65.07         75.90        19.30 o                         
 -11   2  15       2863.92       2722.57        58.24 o                         
 -10   2  15        158.87        177.47        22.68 o                         
  -9   2  15         54.65         50.95        19.15 o                         
  -8   2  15         12.25         24.08        17.78 o                         
  -7   2  15         21.57         13.95        14.37 o                         
  -6   2  15       1155.30       1108.58        35.35 o                         
  -5   2  15        813.52        823.29        30.91 o                         
  -4   2  15       1859.09       1657.21        40.03 o                         
  -3   2  15        896.44        980.68        34.89 o                         
  -2   2  15       1522.74       1323.64        40.32 o                         
  -1   2  15         16.84         14.20        12.94 o                         
   0   2  15       1257.04       1202.25        38.06 o                         
   1   2  15        342.18        384.89        25.32 o                         
   2   2  15        539.06        616.43        33.62 o                         
   3   2  15         82.96         78.60        24.15 o                         
   4   2  15        234.84        250.13        29.35 o                         
   5   2  15        329.48        266.30        26.88 o                         
   6   2  15          0.06         15.00        21.48 o                         
   7   2  15        199.34        207.06        28.03 o                         
   8   2  15        122.65         91.49        34.28 o                         
 -15   3  15        261.63        224.73        47.75 o                         
 -14   3  15         87.25        102.98        28.53 o                         
 -13   3  15         25.58         81.11        30.23 o                         
 -12   3  15        630.70        658.99        43.37 o                         
 -11   3  15        250.32        326.56        35.67 o                         
 -10   3  15       1851.50       1689.52        55.13 o                         
  -9   3  15       1895.13       1827.17        55.50 o                         
  -8   3  15         70.97         50.55        16.69 o                         
  -7   3  15         62.58         48.89        16.38 o                         
  -6   3  15        765.87        755.84        30.31 o                         
  -5   3  15       1605.27       1495.79        38.86 o                         
  -4   3  15       2761.16       2454.88        51.93 o                         
  -3   3  15        348.43        364.22        20.78 o                         
  -2   3  15        440.64        483.44        25.69 o                         
  -1   3  15         34.94         22.53        14.23 o                         
   0   3  15         32.00         31.97        15.87 o                         
   1   3  15        315.24        313.47        22.98 o                         
   2   3  15        382.04        415.59        27.86 o                         
   3   3  15       4600.16       4200.53        88.55 o                         
   4   3  15         52.21         95.49        21.45 o                         
   5   3  15          0.22          5.59        20.04 o                         
   6   3  15        308.09        300.79        33.23 o                         
   7   3  15         64.51         43.35        24.86 o                         
   8   3  15         47.41         54.50        44.67 o                         
 -14   4  15          0.12          3.54        41.66 o                         
 -13   4  15        129.68        113.36        35.25 o                         
 -12   4  15        397.18        526.41        43.28 o                         
 -11   4  15       4231.21       4017.28        99.16 o                         
 -10   4  15        197.14        192.63        28.77 o                         
  -9   4  15         17.52         19.34        23.26 o                         
  -8   4  15        527.10        547.46        31.19 o                         
  -7   4  15        107.59         96.18        18.66 o                         
  -6   4  15          0.89          3.24        14.38 o                         
  -5   4  15       3651.22       3296.89        65.50 o                         
  -4   4  15        930.70        880.26        30.57 o                         
  -3   4  15        113.69        120.75        16.44 o                         
  -2   4  15       6167.00       5500.07        98.17 o                         
  -1   4  15        157.49        147.92        18.79 o                         
   0   4  15         18.29         35.50        17.43 o                         
   1   4  15         91.99         90.33        20.19 o                         
   2   4  15        357.41        380.66        26.17 o                         
   3   4  15        668.94        744.94        34.57 o                         
   4   4  15       1275.07       1427.70        52.55 o                         
   5   4  15        205.24        218.02        29.99 o                         
   6   4  15         43.07         19.53        24.55 o                         
   7   4  15        170.99        169.83        37.40 o                         
 -13   5  15        399.87        403.93        56.57 o                         
 -12   5  15        337.96        362.27        46.97 o                         
 -11   5  15        781.19        718.61        52.66 o                         
 -10   5  15        388.57        372.31        43.60 o                         
  -9   5  15        255.75        205.77        37.19 o                         
  -8   5  15        945.29        878.42        43.45 o                         
  -7   5  15         12.78         21.07        19.55 o                         
  -6   5  15         17.03         32.99        17.98 o                         
  -5   5  15        113.29        114.09        17.16 o                         
  -4   5  15       1813.54       1668.91        43.76 o                         
  -3   5  15       1550.17       1412.19        39.41 o                         
  -2   5  15         53.77         62.84        17.12 o                         
  -1   5  15        743.97        759.11        37.13 o                         
   0   5  15       1450.68       1429.14        50.46 o                         
   1   5  15          6.04          6.44        18.09 o                         
   2   5  15       2420.83       2159.16        62.42 o                         
   3   5  15       3104.32       2807.51        74.19 o                         
   4   5  15         63.08         64.24        22.91 o                         
   5   5  15          9.78          4.60        23.35 o                         
   6   5  15          9.10         13.49        25.18 o                         
 -13   6  15          8.13         22.98        70.57 o                         
 -12   6  15        313.49        338.37        42.59 o                         
 -11   6  15       1479.31       1633.26        70.00 o                         
 -10   6  15         27.90         16.34        27.98 o                         
  -9   6  15        603.13        673.42        40.47 o                         
  -8   6  15        257.95        214.35        28.32 o                         
  -7   6  15        332.83        393.51        33.44 o                         
  -6   6  15         44.68         53.87        18.73 o                         
  -5   6  15       2578.63       2367.56        60.41 o                         
  -4   6  15         40.06         30.04        16.89 o                         
  -3   6  15         86.95         76.95        18.75 o                         
  -2   6  15         83.30         91.87        19.77 o                         
  -1   6  15       4450.92       4257.86        95.77 o                         
   0   6  15        244.65        255.24        26.81 o                         
   1   6  15       3078.97       2776.89        73.09 o                         
   2   6  15       1364.45       1680.30        62.63 o                         
   3   6  15       1050.55       1207.19        53.20 o                         
   4   6  15        899.38       1034.89        51.63 o                         
   5   6  15          8.58          9.80        26.19 o                         
   6   6  15        208.04        174.72        56.76 o                         
 -12   7  15        276.66        301.38        91.74 o                         
 -11   7  15         28.62        100.38        67.42 o                         
 -10   7  15       1453.99       1441.07        66.24 o                         
  -9   7  15        534.36        530.06        39.68 o                         
  -8   7  15        709.71        620.96        39.95 o                         
  -7   7  15        253.44        243.23        27.05 o                         
  -6   7  15        185.34        197.80        24.73 o                         
  -5   7  15         47.21         68.62        20.39 o                         
  -4   7  15       2025.05       1916.69        49.94 o                         
  -3   7  15        585.08        623.70        31.14 o                         
  -2   7  15         10.05          8.06        18.02 o                         
  -1   7  15         58.24         74.28        21.33 o                         
   0   7  15       1395.29       1450.64        56.85 o                         
   1   7  15          0.57         16.90        22.30 o                         
   2   7  15        629.84        736.93        43.81 o                         
   3   7  15       1636.07       1797.89        67.32 o                         
   4   7  15         12.66         19.69        28.65 o                         
   5   7  15        476.14        397.55        64.53 o                         
  -9   8  15        113.35        166.08        36.70 o                         
  -8   8  15        244.22        202.71        31.26 o                         
  -7   8  15        303.47        315.96        34.54 o                         
  -6   8  15        871.66        974.30        48.55 o                         
  -5   8  15       2181.08       2245.72        61.77 o                         
  -4   8  15         34.10         67.32        22.33 o                         
  -3   8  15          1.39         17.36        21.19 o                         
  -2   8  15       1511.40       1509.23        56.85 o                         
  -1   8  15         36.86         46.06        26.55 o                         
   0   8  15        129.41        121.47        30.25 o                         
   1   8  15        617.57        791.14        51.10 o                         
   2   8  15        131.88        191.33        36.54 o                         
   3   8  15        324.69        418.02        94.55 o                         
  -8   9  15        399.94        338.16        59.44 o                         
  -7   9  15          2.02         11.96        35.88 o                         
  -6   9  15        612.01        657.34        47.23 o                         
  -5   9  15          7.36         22.61        24.58 o                         
  -4   9  15       1953.35       1761.83        65.46 o                         
  -3   9  15        314.78        279.28        32.32 o                         
  -2   9  15          2.01         11.39        24.05 o                         
  -1   9  15        258.67        225.10        41.48 o                         
   0   9  15       1139.92       1399.69        88.40 o                         
 -15   0  16        549.24        489.30        56.45 o                         
 -14   0  16        348.81        377.93        46.24 o                         
 -13   0  16         68.78         37.14        31.32 o                         
 -12   0  16          4.64         33.47        27.92 o                         
 -11   0  16       1128.35       1091.41        58.67 o                         
 -10   0  16       1393.93       1480.45        62.83 o                         
  -9   0  16        755.52        716.29        45.21 o                         
  -8   0  16         62.67         61.04        22.28 o                         
  -7   0  16        552.96        486.37        35.08 o                         
  -6   0  16       3687.02       3670.18        98.23 o                         
  -5   0  16         42.76         59.76        22.70 o                         
  -4   0  16       2408.20       2133.62        77.10 o                         
  -3   0  16       1492.01       1444.42        61.69 o                         
  -2   0  16        336.76        326.31        44.77 o                         
  -1   0  16       2633.54       2392.77       106.80 o                         
   0   0  16          5.70          0.00        30.44 o                         
   1   0  16       1661.54       1556.25        88.84 o                         
   2   0  16       2718.48       2494.30       117.31 o                         
   3   0  16       4281.24       4158.91       166.65 o                         
   4   0  16       1505.72       1787.50        80.79 o                         
   5   0  16        155.51         95.92        31.80 o                         
   6   0  16          6.61         10.62        30.37 o                         
   7   0  16        417.95        364.56        43.93 o                         
 -15   1  16        416.42        452.66        52.60 o                         
 -14   1  16          5.68         22.13        21.06 o                         
 -13   1  16        150.10        104.90        24.00 o                         
 -12   1  16       1624.76       1666.11        52.71 o                         
 -11   1  16       1491.85       1576.85        49.15 o                         
 -10   1  16        274.22        296.48        24.51 o                         
  -9   1  16       1170.03       1353.82        49.26 o                         
  -8   1  16        100.29        103.90        20.06 o                         
  -7   1  16        911.40        976.27        37.46 o                         
  -6   1  16         74.01         73.47        14.98 o                         
  -5   1  16       3318.87       3230.83        67.29 o                         
  -4   1  16         12.90          7.88        12.83 o                         
  -3   1  16       1278.60       1223.09        38.87 o                         
  -2   1  16        299.39        359.49        32.74 o                         
  -1   1  16        155.20        190.02        28.09 o                         
   0   1  16         47.86         59.07        24.05 o                         
   1   1  16       2389.50       2223.40        75.61 o                         
   2   1  16        355.68        457.41        33.07 o                         
   3   1  16       1432.10       1738.07        61.35 o                         
   4   1  16        946.18       1101.68        50.57 o                         
   5   1  16         15.95          3.94        20.93 o                         
   6   1  16         11.14          3.48        22.48 o                         
   7   1  16        844.58        876.66        43.22 o                         
 -15   2  16         14.70         56.93        47.59 o                         
 -14   2  16        109.22         73.77        29.08 o                         
 -13   2  16       2291.23       2170.61        59.36 o                         
 -12   2  16          2.32         20.97        22.42 o                         
 -11   2  16        710.62        860.44        44.58 o                         
 -10   2  16       2689.76       2456.82        68.25 o                         
  -9   2  16       1727.31       1615.41        54.63 o                         
  -8   2  16        811.00        875.51        41.88 o                         
  -7   2  16        264.21        260.05        22.62 o                         
  -6   2  16       2944.93       2750.86        57.61 o                         
  -5   2  16        239.54        248.36        20.74 o                         
  -4   2  16       2520.64       2256.78        52.69 o                         
  -3   2  16       3719.78       3270.62        68.34 o                         
  -2   2  16       1205.47       1265.84        50.58 o                         
  -1   2  16        314.43        250.80        26.11 o                         
   0   2  16         91.20         97.57        18.40 o                         
   1   2  16         50.86         44.23        20.29 o                         
   2   2  16        116.81        122.93        24.56 o                         
   3   2  16         94.81        149.52        26.12 o                         
   4   2  16        305.71        370.99        34.12 o                         
   5   2  16         61.94         13.14        25.62 o                         
   6   2  16        314.63        282.57        33.80 o                         
   7   2  16        163.45        203.66        33.29 o                         
 -14   3  16        457.70        399.23        96.63 o                         
 -13   3  16          9.93         44.85        32.67 o                         
 -12   3  16       2266.12       1992.00        67.97 o                         
 -11   3  16        889.78        883.95        48.59 o                         
 -10   3  16        241.35        260.52        29.33 o                         
  -9   3  16        487.83        508.86        34.69 o                         
  -8   3  16        355.32        351.54        26.42 o                         
  -7   3  16        469.45        458.87        28.19 o                         
  -6   3  16        131.91        104.47        18.19 o                         
  -5   3  16       1845.04       1721.73        43.35 o                         
  -4   3  16        912.45        988.24        37.22 o                         
  -3   3  16       1579.63       1436.29        41.50 o                         
  -2   3  16        170.02        206.67        24.96 o                         
  -1   3  16         25.54         22.07        16.85 o                         
   0   3  16        190.37        180.14        21.47 o                         
   1   3  16        518.39        660.04        31.35 o                         
   2   3  16         65.19         68.25        18.56 o                         
   3   3  16       1037.83       1238.82        47.90 o                         
   4   3  16        828.43       1111.12        52.61 o                         
   5   3  16          4.35         13.55        25.93 o                         
   6   3  16        147.15        119.63        30.74 o                         
   7   3  16        362.14        449.56        65.60 o                         
 -14   4  16        695.79        591.18       116.32 o                         
 -13   4  16        431.54        405.79        53.74 o                         
 -12   4  16        602.37        621.34        49.41 o                         
 -11   4  16        592.75        554.32        46.62 o                         
 -10   4  16       1373.79       1415.50        60.08 o                         
  -9   4  16         26.39         43.77        23.88 o                         
  -8   4  16          5.48         11.73        17.73 o                         
  -7   4  16        146.84        127.62        20.72 o                         
  -6   4  16       2642.64       2427.31        59.21 o                         
  -5   4  16         87.39         77.49        16.34 o                         
  -4   4  16       1338.99       1354.98        43.14 o                         
  -3   4  16         11.88         14.75        15.80 o                         
  -2   4  16         97.97        130.18        20.42 o                         
  -1   4  16         97.89         89.53        18.74 o                         
   0   4  16       1183.69       1398.77        49.41 o                         
   1   4  16        207.80        216.35        24.30 o                         
   2   4  16       3739.37       3713.93        81.87 o                         
   3   4  16        213.40        294.01        28.23 o                         
   4   4  16        259.54        251.91        28.31 o                         
   5   4  16         13.91          3.80        24.84 o                         
   6   4  16         76.56         82.51        35.57 o                         
 -13   5  16          6.76          0.00        65.68 o                         
 -12   5  16        351.69        341.58        55.02 o                         
 -11   5  16        203.11        144.51        47.24 o                         
 -10   5  16         36.09         24.32        37.62 o                         
  -9   5  16         17.83         69.92        33.06 o                         
  -8   5  16        140.77        140.18        29.09 o                         
  -7   5  16        889.73        961.90        44.77 o                         
  -6   5  16       1810.43       1593.40        53.74 o                         
  -5   5  16        475.32        495.78        29.40 o                         
  -4   5  16        365.84        343.80        24.11 o                         
  -3   5  16         46.47         32.50        18.54 o                         
  -2   5  16        214.97        187.57        25.75 o                         
  -1   5  16          1.41          8.19        18.47 o                         
   0   5  16        199.51        220.85        25.39 o                         
   1   5  16        243.50        244.85        27.95 o                         
   2   5  16          3.19          5.41        20.64 o                         
   3   5  16        343.91        412.48        35.78 o                         
   4   5  16        169.71        183.27        28.61 o                         
   5   5  16         16.24         34.72        25.11 o                         
 -12   6  16        152.96         95.87        74.30 o                         
 -11   6  16         86.17         85.94        41.34 o                         
 -10   6  16        197.23        204.22        50.47 o                         
  -9   6  16         83.59        117.41        30.77 o                         
  -8   6  16        252.85        287.73        31.26 o                         
  -7   6  16        103.38         95.83        26.03 o                         
  -6   6  16          4.23         19.86        23.69 o                         
  -5   6  16          2.79         15.83        19.26 o                         
  -4   6  16         42.91         40.66        17.15 o                         
  -3   6  16         19.87         17.43        18.77 o                         
  -2   6  16        125.27        112.00        24.40 o                         
  -1   6  16          1.46         15.01        19.45 o                         
   0   6  16         74.96         57.48        23.93 o                         
   1   6  16          2.12         12.31        21.37 o                         
   2   6  16          1.78         44.70        23.26 o                         
   3   6  16         94.61        111.69        28.29 o                         
   4   6  16         44.13         10.94        27.91 o                         
   5   6  16        347.02        406.13        92.98 o                         
 -11   7  16         46.96         43.28        68.52 o                         
 -10   7  16          6.35         16.76        37.30 o                         
  -9   7  16        161.31        165.13        30.39 o                         
  -8   7  16         46.18         28.52        26.04 o                         
  -7   7  16        123.33        147.23        28.26 o                         
  -6   7  16         16.83         40.33        20.92 o                         
  -5   7  16        127.97        157.15        24.64 o                         
  -4   7  16         37.82         44.09        19.37 o                         
  -3   7  16         30.85         24.73        21.59 o                         
  -2   7  16         72.28         56.38        22.61 o                         
  -1   7  16        739.92        716.64        40.75 o                         
   0   7  16        101.33         72.52        25.14 o                         
   1   7  16         53.46         68.20        26.75 o                         
   2   7  16         23.08         51.18        26.37 o                         
   3   7  16         12.73         27.92        28.87 o                         
  -9   8  16          4.05          0.00        57.71 o                         
  -8   8  16         25.11          0.00        38.58 o                         
  -7   8  16          7.11         28.16        26.69 o                         
  -6   8  16         31.91         97.99        27.84 o                         
  -5   8  16        172.51        146.45        27.38 o                         
  -4   8  16        114.39        108.11        26.76 o                         
  -3   8  16        251.21        225.79        31.84 o                         
  -2   8  16        574.30        548.31        42.39 o                         
  -1   8  16        350.92        390.51        38.32 o                         
   0   8  16         30.12         11.07        29.56 o                         
   1   8  16         97.70         27.57        40.78 o                         
  -6   9  16        393.76        373.77        85.52 o                         
  -5   9  16         54.02         56.33        42.45 o                         
  -4   9  16          2.89          0.00        33.42 o                         
  -3   9  16          3.63          2.52        30.51 o                         
  -2   9  16         41.31         30.28        43.89 o                         
  -1   9  16        872.25        763.15       112.98 o                         
 -14   1  17         61.03         52.84        26.87 o                         
 -13   1  17        478.52        447.18        32.93 o                         
 -12   1  17         20.16         21.76        20.32 o                         
 -11   1  17         37.43         32.37        21.67 o                         
 -10   1  17        345.99        346.49        31.66 o                         
  -9   1  17         23.24         10.82        20.02 o                         
  -8   1  17        533.88        586.95        34.92 o                         
  -7   1  17         49.90         32.18        18.97 o                         
  -6   1  17        823.10        787.85        35.51 o                         
  -5   1  17       2405.40       2172.37        52.66 o                         
  -4   1  17        196.83        210.51        21.92 o                         
  -3   1  17         18.36         28.22        22.27 o                         
  -2   1  17        597.51        626.02        43.03 o                         
  -1   1  17         73.83         35.06        24.95 o                         
   0   1  17        600.25        683.32        47.65 o                         
   1   1  17          0.52          8.37        29.12 o                         
   2   1  17          3.29         14.74        29.91 o                         
   3   1  17          7.79         73.15        30.48 o                         
   4   1  17        464.81        588.63        41.08 o                         
   5   1  17        265.31        262.47        34.17 o                         
   6   1  17         50.53         34.76        29.02 o                         
 -14   2  17         88.44         90.91        42.70 o                         
 -13   2  17          3.01         17.26        31.01 o                         
 -12   2  17         66.57         60.53        29.63 o                         
 -11   2  17         38.01         56.36        25.26 o                         
 -10   2  17        357.62        409.33        34.26 o                         
  -9   2  17          0.47         33.30        20.79 o                         
  -8   2  17        954.39        934.44        44.33 o                         
  -7   2  17       1211.37       1201.64        44.15 o                         
  -6   2  17       3479.62       3149.97        68.26 o                         
  -5   2  17         14.60         18.85        15.31 o                         
  -4   2  17       1159.43       1139.18        40.67 o                         
  -3   2  17        118.71        149.33        22.74 o                         
  -2   2  17        834.16        961.50        46.55 o                         
  -1   2  17         34.34         39.86        24.76 o                         
   0   2  17          5.14         27.47        26.46 o                         
   1   2  17        560.71        742.24        53.52 o                         
   2   2  17        726.69        780.07        44.25 o                         
   3   2  17         68.72         62.94        26.40 o                         
   4   2  17        336.79        355.12        39.00 o                         
   5   2  17        275.84        244.12        34.66 o                         
   6   2  17        265.53        239.24        44.67 o                         
 -14   3  17        148.22        219.64        94.85 o                         
 -13   3  17        347.28        327.60        47.80 o                         
 -12   3  17         82.18         62.80        33.52 o                         
 -11   3  17        318.26        333.77        36.66 o                         
 -10   3  17        668.60        626.42        45.19 o                         
  -9   3  17        103.09        135.42        25.23 o                         
  -8   3  17         49.42         56.10        19.99 o                         
  -7   3  17        145.42        168.36        22.00 o                         
  -6   3  17        494.96        597.91        31.47 o                         
  -5   3  17        189.18        210.90        21.23 o                         
  -4   3  17        278.68        262.33        23.72 o                         
  -3   3  17        948.63       1099.89        49.44 o                         
  -2   3  17         39.35         43.95        20.63 o                         
  -1   3  17        303.87        336.56        31.02 o                         
   0   3  17       1863.12       1648.56        58.67 o                         
   1   3  17          4.23         12.61        18.38 o                         
   2   3  17        533.47        529.56        34.44 o                         
   3   3  17          0.46         15.05        23.45 o                         
   4   3  17        583.50        747.20        45.87 o                         
   5   3  17         18.10         16.91        27.98 o                         
   6   3  17         91.70         68.96        54.42 o                         
 -12   4  17        880.97        989.24        66.65 o                         
 -11   4  17        130.40         83.37        37.76 o                         
 -10   4  17        161.59        135.15        36.86 o                         
  -9   4  17       3769.06       3527.69        91.99 o                         
  -8   4  17          0.85          0.29        18.43 o                         
  -7   4  17        261.96        251.07        25.50 o                         
  -6   4  17        136.33        121.11        20.97 o                         
  -5   4  17       1867.69       1543.81        46.72 o                         
  -4   4  17        229.24        238.04        23.14 o                         
  -3   4  17          9.18          6.13        19.46 o                         
  -2   4  17       1359.13       1381.49        63.29 o                         
  -1   4  17        416.88        454.10        34.54 o                         
   0   4  17        459.23        509.34        35.02 o                         
   1   4  17       1769.86       1833.40        61.13 o                         
   2   4  17        499.83        535.80        37.17 o                         
   3   4  17         44.19         52.36        22.91 o                         
   4   4  17         23.13         30.68        22.76 o                         
   5   4  17        210.77        254.58        48.90 o                         
 -12   5  17          4.03         12.36        67.33 o                         
 -11   5  17         75.01         81.55        46.31 o                         
 -10   5  17        494.36        552.25        73.05 o                         
  -9   5  17       1090.65       1140.82        65.66 o                         
  -8   5  17        987.51       1158.95        54.51 o                         
  -7   5  17        327.68        348.23        34.32 o                         
  -6   5  17        941.89        990.35        45.98 o                         
  -5   5  17       1476.18       1538.73        51.47 o                         
  -4   5  17       1696.86       1552.78        58.09 o                         
  -3   5  17         23.73         15.46        20.78 o                         
  -2   5  17        838.13        843.83        45.68 o                         
  -1   5  17        245.31        216.09        28.99 o                         
   0   5  17       1048.67       1122.67        50.70 o                         
   1   5  17         66.98         67.58        23.92 o                         
   2   5  17       1035.86       1147.91        53.03 o                         
   3   5  17        279.16        308.55        33.02 o                         
   4   5  17        191.99        232.66        36.52 o                         
 -11   6  17         51.70          0.00        61.99 o                         
 -10   6  17         51.40         30.33        38.76 o                         
  -9   6  17        387.76        264.48        53.04 o                         
  -8   6  17        143.33        128.41        29.74 o                         
  -7   6  17         51.45         15.11        26.98 o                         
  -6   6  17        351.67        391.12        37.25 o                         
  -5   6  17       4181.04       3971.31        96.51 o                         
  -4   6  17       1906.67       1826.69        64.58 o                         
  -3   6  17        608.97        662.69        38.66 o                         
  -2   6  17        918.04        892.93        47.91 o                         
  -1   6  17        694.01        727.38        41.38 o                         
   0   6  17         71.50         64.14        23.94 o                         
   1   6  17       1975.63       1824.83        69.22 o                         
   2   6  17        101.91        125.80        28.21 o                         
   3   6  17       2190.77       2144.64        77.88 o                         
 -10   7  17         63.91         56.20        68.33 o                         
  -9   7  17        337.82        364.78        45.93 o                         
  -8   7  17         51.64         43.34        26.77 o                         
  -7   7  17         91.75        106.19        29.65 o                         
  -6   7  17        117.19        102.34        28.93 o                         
  -5   7  17        105.39         82.55        26.74 o                         
  -4   7  17        786.26        743.36        42.93 o                         
  -3   7  17          1.40         19.75        24.79 o                         
  -2   7  17        351.23        353.65        38.33 o                         
  -1   7  17        554.16        491.31        37.28 o                         
   0   7  17        326.76        362.61        34.97 o                         
   1   7  17         16.92         25.99        28.49 o                         
   2   7  17       1647.68       1821.18       129.77 o                         
  -8   8  17         13.11          0.00        62.29 o                         
  -7   8  17        461.90        575.88        61.83 o                         
  -6   8  17         79.16         50.71        34.63 o                         
  -5   8  17        344.71        329.72        37.56 o                         
  -4   8  17          2.74          9.36        37.07 o                         
  -3   8  17        337.33        290.03        42.72 o                         
  -2   8  17        349.65        318.25        53.74 o                         
  -1   8  17         10.17         10.19        35.15 o                         
   0   8  17          1.26          0.00        58.19 o                         
 -14   0  18        736.75        843.02        88.83 o                         
 -13   0  18        227.36        175.81        39.12 o                         
 -12   0  18         71.32         43.79        32.22 o                         
 -11   0  18       2161.37       2156.43        81.08 o                         
 -10   0  18        402.36        628.31        72.37 o                         
  -9   0  18        850.98        903.34        80.14 o                         
  -8   0  18       3855.37       3604.50       151.38 o                         
  -7   0  18       1132.91       1331.97        91.93 o                         
  -6   0  18        193.20        220.18        34.38 o                         
  -5   0  18        496.20        605.01        47.70 o                         
  -4   0  18       2026.00       1675.07        89.90 o                         
  -3   0  18        380.22        397.84        56.61 o                         
  -2   0  18        916.28       1011.08        78.36 o                         
  -1   0  18       2139.57       1998.96       103.14 o                         
   0   0  18       2733.89       2701.10       124.62 o                         
   1   0  18        905.22       1173.35        98.70 o                         
   2   0  18       3542.11       3210.99       145.99 o                         
   3   0  18       1301.69       1621.30       115.98 o                         
   4   0  18       3192.80       2879.18       141.28 o                         
   5   0  18        211.83        289.14        73.04 o                         
 -14   1  18          0.65         15.69        50.07 o                         
 -13   1  18         10.06         13.66        25.72 o                         
 -12   1  18       1282.10       1241.85        56.17 o                         
 -11   1  18        781.86        872.50        46.72 o                         
 -10   1  18       1219.07       1305.79        55.60 o                         
  -9   1  18       3491.38       3310.72        83.64 o                         
  -8   1  18        190.23        214.89        29.13 o                         
  -7   1  18         78.50         72.67        20.76 o                         
  -6   1  18         60.71         44.54        19.53 o                         
  -5   1  18       1546.77       1492.84        49.62 o                         
  -4   1  18        446.03        596.08        42.81 o                         
  -3   1  18       3494.93       3086.06        92.60 o                         
  -2   1  18        142.93         74.47        27.91 o                         
  -1   1  18        183.34        229.45        36.04 o                         
   0   1  18         91.00         71.96        31.03 o                         
   1   1  18        782.64       1046.53        63.85 o                         
   2   1  18          1.96         49.35        35.22 o                         
   3   1  18       2470.71       2229.82       101.57 o                         
   4   1  18         15.36         41.25        37.56 o                         
   5   1  18        154.59        193.08        52.87 o                         
 -13   2  18        412.28        469.11        59.44 o                         
 -12   2  18         45.35         38.49        27.03 o                         
 -11   2  18       1311.19       1448.73        60.66 o                         
 -10   2  18       1902.72       1858.57        62.09 o                         
  -9   2  18        544.63        631.93        39.55 o                         
  -8   2  18       1047.51       1081.85        48.81 o                         
  -7   2  18          0.53         22.91        19.32 o                         
  -6   2  18        118.20        113.36        19.74 o                         
  -5   2  18        252.25        263.52        23.58 o                         
  -4   2  18       2276.67       2090.16        58.01 o                         
  -3   2  18          5.47          1.47        21.45 o                         
  -2   2  18         47.97         72.69        27.02 o                         
  -1   2  18        249.60        308.85        37.62 o                         
   0   2  18        240.89        214.99        36.77 o                         
   1   2  18       1150.17       1460.40        75.05 o                         
   2   2  18        487.49        643.68        55.46 o                         
   3   2  18        177.80        217.18        36.74 o                         
   4   2  18       1234.29       1518.84        64.91 o                         
   5   2  18          1.87         25.97        42.41 o                         
 -13   3  18         26.30          0.00        65.08 o                         
 -12   3  18        621.31        581.11        46.08 o                         
 -11   3  18        133.93        157.66        36.37 o                         
 -10   3  18         49.72         58.39        25.57 o                         
  -9   3  18        548.21        573.54        39.49 o                         
  -8   3  18        136.48        124.24        25.12 o                         
  -7   3  18        309.62        298.36        26.50 o                         
  -6   3  18        227.26        183.45        24.73 o                         
  -5   3  18         19.94         13.47        17.26 o                         
  -4   3  18         32.76         30.11        18.50 o                         
  -3   3  18        159.98        146.07        25.15 o                         
  -2   3  18         21.45         27.21        22.21 o                         
  -1   3  18        132.24        122.84        27.72 o                         
   0   3  18        430.32        487.07        46.09 o                         
   1   3  18        477.09        572.61        50.29 o                         
   2   3  18        182.51        136.83        29.40 o                         
   3   3  18       1116.42       1239.62        52.47 o                         
   4   3  18        106.77        110.47        37.42 o                         
 -11   4  18        321.68        283.20        55.56 o                         
 -10   4  18        475.64        442.92        64.52 o                         
  -9   4  18        190.44        174.93        40.43 o                         
  -8   4  18        423.36        406.15        35.34 o                         
  -7   4  18          0.10          9.68        19.99 o                         
  -6   4  18       1295.98       1148.83        52.58 o                         
  -5   4  18        351.87        330.81        27.82 o                         
  -4   4  18        655.99        669.85        40.32 o                         
  -3   4  18         81.38         51.54        25.20 o                         
  -2   4  18       1655.45       1660.70        73.21 o                         
  -1   4  18        113.83         23.77        27.88 o                         
   0   4  18        172.00        129.25        35.16 o                         
   1   4  18        209.51        226.61        30.46 o                         
   2   4  18        808.77        869.02        51.50 o                         
   3   4  18        199.38        205.21        35.60 o                         
   4   4  18         78.93        161.46        42.67 o                         
 -11   5  18        328.42        263.13        90.84 o                         
 -10   5  18        420.27        389.55        53.44 o                         
  -9   5  18        286.50        314.82        50.00 o                         
  -8   5  18          1.84         35.76        30.28 o                         
  -7   5  18        157.22        131.60        34.04 o                         
  -6   5  18         20.33          1.52        24.11 o                         
  -5   5  18          9.62         70.12        28.38 o                         
  -4   5  18         14.97         37.52        24.11 o                         
  -3   5  18       1152.88       1256.68        63.68 o                         
  -2   5  18         28.46         59.96        28.25 o                         
  -1   5  18        670.42        630.00        49.52 o                         
   0   5  18          6.88          3.77        22.71 o                         
   1   5  18        149.26        127.07        27.10 o                         
   2   5  18        281.91        281.05        36.93 o                         
   3   5  18         14.43         27.16        34.20 o                         
 -10   6  18        117.04         52.69        68.89 o                         
  -9   6  18        101.33        112.45        49.59 o                         
  -8   6  18          4.94         16.60        32.35 o                         
  -7   6  18        104.77         84.41        30.40 o                         
  -6   6  18         25.27         33.41        28.33 o                         
  -5   6  18          0.33         17.47        38.74 o                         
  -4   6  18         27.57         43.28        32.10 o                         
  -3   6  18         13.92          4.13        32.43 o                         
  -2   6  18        158.41        175.94        35.22 o                         
  -1   6  18          0.34          0.00        25.34 o                         
   0   6  18          1.21          1.28        22.49 o                         
   1   6  18        134.09        152.27        34.15 o                         
   2   6  18        516.79        522.60        58.21 o                         
  -9   7  18         72.49         73.28        52.55 o                         
  -8   7  18        460.99        427.99        52.63 o                         
  -7   7  18        303.36        307.95        40.65 o                         
  -6   7  18        179.55        184.78        36.23 o                         
  -5   7  18         51.06         69.22        37.92 o                         
  -4   7  18          8.57         19.90        35.36 o                         
  -3   7  18          9.30         28.94        30.36 o                         
  -2   7  18        358.04        309.11        45.52 o                         
  -1   7  18         14.38         11.14        34.04 o                         
   0   7  18         15.98          3.28        34.51 o                         
  -4   8  18         45.03          0.00        42.84 o                         
 -13   1  19          5.12         34.67        45.71 o                         
 -12   1  19        297.66        262.51        35.35 o                         
 -11   1  19        484.98        431.95        40.54 o                         
 -10   1  19          0.52         24.18        27.53 o                         
  -9   1  19        477.65        468.57        48.05 o                         
  -8   1  19         72.22        101.04        31.33 o                         
  -7   1  19        130.70        128.87        27.12 o                         
  -6   1  19          0.04         14.36        19.45 o                         
  -5   1  19         21.46         12.02        20.36 o                         
  -4   1  19         43.62         26.31        24.63 o                         
  -3   1  19        239.66        252.58        34.73 o                         
  -2   1  19          0.35         14.04        27.30 o                         
  -1   1  19        244.73        296.42        41.12 o                         
   0   1  19       1025.66       1123.64        68.36 o                         
   1   1  19        260.89        289.79        45.38 o                         
   2   1  19       1667.50       1783.56        85.24 o                         
   3   1  19          0.05         70.00        41.12 o                         
 -13   2  19        117.12         86.97        56.62 o                         
 -12   2  19        693.64        610.02        49.86 o                         
 -11   2  19        725.22        712.47        45.61 o                         
 -10   2  19          0.25         27.56        24.75 o                         
  -9   2  19          2.30         31.54        23.55 o                         
  -8   2  19          1.71         12.46        24.34 o                         
  -7   2  19         79.94         53.65        21.67 o                         
  -6   2  19          0.35          5.33        17.60 o                         
  -5   2  19         84.13         71.80        22.74 o                         
  -4   2  19          1.47         11.33        23.03 o                         
  -3   2  19        170.74        130.19        29.50 o                         
  -2   2  19        166.58        146.65        34.32 o                         
  -1   2  19         38.44         10.25        29.29 o                         
   0   2  19        578.26        650.40        52.23 o                         
   1   2  19          0.17          4.22        34.49 o                         
   2   2  19        107.56        167.45        42.15 o                         
   3   2  19        389.63        386.07        61.08 o                         
   4   2  19        427.40        407.50       107.07 o                         
 -12   3  19         96.24         15.53        68.23 o                         
 -11   3  19        511.81        595.62        43.47 o                         
 -10   3  19         24.52         15.01        25.27 o                         
  -9   3  19         61.17         54.65        25.37 o                         
  -8   3  19        138.06        151.61        30.22 o                         
  -7   3  19         28.90         12.37        21.18 o                         
  -6   3  19        150.43        160.32        25.21 o                         
  -5   3  19       1908.09       1733.59        54.76 o                         
  -4   3  19        844.19        833.54        45.53 o                         
  -3   3  19        155.99        113.49        26.08 o                         
  -2   3  19         24.18         71.31        31.15 o                         
  -1   3  19          8.38         10.81        29.97 o                         
   0   3  19        615.35        698.65        54.77 o                         
   1   3  19         70.86        117.76        40.21 o                         
   2   3  19          6.84         23.76        43.74 o                         
   3   3  19         60.28         94.44        55.67 o                         
 -10   4  19        161.11         30.13        45.72 o                         
  -9   4  19       1016.91        999.95        63.80 o                         
  -8   4  19         35.80         38.82        23.41 o                         
  -7   4  19          0.28         12.18        23.55 o                         
  -6   4  19        263.52        282.42        32.33 o                         
  -5   4  19        370.26        343.93        33.11 o                         
  -4   4  19       1519.05       1616.34        72.59 o                         
  -3   4  19        601.10        697.97        48.72 o                         
  -2   4  19         10.95         26.63        28.15 o                         
  -1   4  19          5.48         15.48        30.32 o                         
   0   4  19        475.29        557.09        49.67 o                         
   1   4  19          8.93         11.06        44.53 o                         
   2   4  19        148.23        209.59        79.64 o                         
 -10   5  19         75.61        185.54        96.34 o                         
  -9   5  19         35.85         42.92        43.07 o                         
  -8   5  19        684.43        574.67        47.36 o                         
  -7   5  19         56.19         50.65        32.67 o                         
  -6   5  19        201.24        164.77        32.80 o                         
  -5   5  19        875.88        798.33        54.19 o                         
  -4   5  19       1838.64       1792.38        72.89 o                         
  -3   5  19         29.50         53.30        30.40 o                         
  -2   5  19        239.26        224.09        38.92 o                         
  -1   5  19        573.88        585.00        49.18 o                         
   0   5  19         58.47         38.58        33.00 o                         
   1   5  19         76.40         72.78        41.78 o                         
  -8   6  19          1.87         77.65        35.57 o                         
  -7   6  19        676.67        716.14        56.21 o                         
  -6   6  19       1142.74       1243.30        63.58 o                         
  -5   6  19        937.69        932.99        63.15 o                         
  -4   6  19       1244.47       1290.84        71.90 o                         
  -3   6  19       2294.87       2250.42        88.29 o                         
  -2   6  19        202.12        156.59        42.14 o                         
  -1   6  19         44.71         63.06        48.29 o                         
   0   6  19          2.01         19.46        42.05 o                         
  -6   7  19         62.11         55.79        52.11 o                         
  -5   7  19       2037.80       2048.69       127.36 o                         
  -4   7  19       1321.41       1194.38       142.91 o                         
  -3   7  19          2.81          0.00        46.38 o                         
 -11   0  20       1214.51       1268.75       107.45 o                         
 -10   0  20       1419.78       1540.55       112.62 o                         
  -9   0  20        151.32        315.63        59.59 o                         
  -8   0  20       1524.15       1683.14       113.54 o                         
  -7   0  20       1587.17       1482.48       100.13 o                         
  -6   0  20        231.81        211.41        37.84 o                         
  -5   0  20        902.48        910.32        79.78 o                         
  -4   0  20       1746.29       1667.79        98.27 o                         
  -3   0  20        110.84         82.84        43.88 o                         
  -2   0  20        254.44        305.37        60.72 o                         
  -1   0  20         53.70         94.37        54.37 o                         
   0   0  20       1747.39       2159.59       135.92 o                         
   1   0  20       2225.49       2142.12       123.80 o                         
   2   0  20       1596.98       1710.53       188.36 o                         
 -12   1  20        483.18        385.10        97.10 o                         
 -11   1  20         57.34         70.96        40.73 o                         
 -10   1  20        835.65        872.16        61.66 o                         
  -9   1  20       2231.45       1886.87        80.06 o                         
  -8   1  20         81.44         59.37        32.46 o                         
  -7   1  20          0.56         26.06        24.40 o                         
  -6   1  20       1422.25       1430.66        55.22 o                         
  -5   1  20        372.88        405.82        40.46 o                         
  -4   1  20       1095.59       1122.76        62.57 o                         
  -3   1  20       1859.58       1929.00        82.09 o                         
  -2   1  20         82.99         48.58        32.62 o                         
  -1   1  20        282.30        323.33        45.17 o                         
   0   1  20        428.38        466.36        51.17 o                         
   1   1  20        895.47       1105.30        70.36 o                         
   2   1  20        395.31        548.62       115.32 o                         
 -12   2  20         13.81         11.51        41.05 o                         
 -11   2  20       1170.38       1058.87        59.91 o                         
 -10   2  20       1772.14       1903.38        77.07 o                         
  -9   2  20         32.23         12.28        28.61 o                         
  -8   2  20        580.08        589.27        49.50 o                         
  -7   2  20         75.07         92.17        26.85 o                         
  -6   2  20         32.12         49.56        25.73 o                         
  -5   2  20        650.55        614.52        46.70 o                         
  -4   2  20        573.12        509.74        44.34 o                         
  -3   2  20        468.90        569.47        47.20 o                         
  -2   2  20         31.65         30.12        34.87 o                         
  -1   2  20          0.08          8.72        33.38 o                         
   0   2  20        841.03        861.62        61.65 o                         
   1   2  20        406.03        464.57        54.40 o                         
   2   2  20        844.56        969.29       135.36 o                         
 -11   3  20         51.62         37.68        38.49 o                         
 -10   3  20        129.14        129.26        31.22 o                         
  -9   3  20       1514.86       1443.54        66.75 o                         
  -8   3  20         20.10         20.56        27.25 o                         
  -7   3  20         45.75         18.55        22.13 o                         
  -6   3  20          2.55          9.41        23.94 o                         
  -5   3  20          4.01          4.27        22.99 o                         
  -4   3  20        155.94        170.78        34.06 o                         
  -3   3  20        135.92        220.21        37.90 o                         
  -2   3  20        292.37        338.35        43.64 o                         
  -1   3  20         29.79         67.60        36.51 o                         
   0   3  20        196.70        154.85        43.10 o                         
   1   3  20        428.54        294.49        86.64 o                         
   2   3  20          3.46          0.00        80.12 o                         
 -10   4  20        142.09        131.01        72.76 o                         
  -9   4  20        363.22        307.69        44.76 o                         
  -8   4  20        238.97        241.82        44.51 o                         
  -7   4  20         60.11         15.83        24.80 o                         
  -6   4  20         21.86         10.68        28.39 o                         
  -5   4  20        881.18        775.41        52.84 o                         
  -4   4  20        311.56        324.66        39.37 o                         
  -3   4  20         38.73         27.85        30.00 o                         
  -2   4  20         45.42         36.52        32.26 o                         
  -1   4  20         18.65          0.00        41.54 o                         
  -9   5  20         29.20         81.66        97.98 o                         
  -8   5  20          0.22          7.38        33.61 o                         
  -7   5  20        258.37        225.64        37.12 o                         
  -6   5  20        335.45        340.68        40.54 o                         
  -5   5  20        177.61        162.94        41.67 o                         
  -4   5  20        976.22        951.16        59.05 o                         
  -3   5  20         75.93         80.66        35.19 o                         
  -2   5  20         11.58         23.89        36.37 o                         
  -1   5  20        208.10        268.33        79.05 o                         
  -6   6  20        356.05         32.07       177.87 o                         
  -4   6  20         62.63         49.57        63.30 o                         
  -3   6  20        109.55        119.20        69.66 o                         
 -10   1  21         87.49         96.99        42.78 o                         
  -9   1  21         29.53         63.86        37.33 o                         
  -8   1  21         98.90         47.54        36.53 o                         
  -7   1  21          2.61         23.74        31.14 o
[truncated: 5,023 more chars]
